# Supplementary material for: Benzoates as photosensitization catalysts and auxiliaries in efficient, practical, light-powered direct C(sp3)–H fluorinations
Source: Chem Sci. 2022 Nov 11;13(47):14041–51. doi: 10.1039/d2sc05735b (PMC9728569; doi:10.1039/d2sc05735b)
Supplement: SC-013-D2SC05735B-s002 [file SC-013-D2SC05735B-s002.cif]

# Electronic Supplementary Material (ESI) for Chemical Science.
# This journal is © The Royal Society of Chemistry 2022

####################################################################### 
# 
# This file contains crystal structure data downloaded from the 
# Cambridge Structural Database (CSD) hosted by the Cambridge 
# Crystallographic Data Centre (CCDC).
# 
# Full information about CCDC data access policies and citation 
# guidelines are available at http://www.ccdc.cam.ac.uk/access/V1 
# 
# Audit and citation data items may have been added by the CCDC. 
# Please retain this information to preserve the provenance of 
# this file and to allow appropriate attribution of the data. 
# 
#######################################################################

data_v100
_database_code_depnum_ccdc_archive 'CCDC 2212436'
loop_
_audit_author_name
_audit_author_address
'Joshua Barham'
;University of Regensburg
Germany
;
_audit_update_record             
;
2022-10-11 deposited with the CCDC.	2022-10-31 downloaded from the CCDC.
;
_audit_creation_date             2022-09-26
_audit_creation_method           
;
Olex2 1.5-alpha
(compiled 2022.06.10 svn.r3fa896fb for OlexSys, GUI svn.r6535)
;
_shelx_SHELXL_version_number     2018/3
loop_
_audit_author_email
Shahboz.Yakubov@chemie.uni-regensburg.de
?
Sabine.Stempfhuber@chemie.uni-regensburg.de
_chemical_name_common            ?
_chemical_name_systematic        ?
_chemical_formula_moiety         'C17 H19 F2 N O'
_chemical_formula_sum            'C17 H19 F2 N O'
_chemical_formula_weight         291.33
_chemical_absolute_configuration ?
_chemical_melting_point          ?
_chemical_oxdiff_formula         'C17 H19 F2 N O'
_chemical_oxdiff_usercomment     Yabukov_Barham_SY220a
loop_
_atom_type_symbol
_atom_type_description
_atom_type_scat_dispersion_real
_atom_type_scat_dispersion_imag
_atom_type_scat_source
C C 0.0181 0.0091 'International Tables Vol C Tables 4.2.6.8 and 6.1.1.4'
H H 0.0000 0.0000 'International Tables Vol C Tables 4.2.6.8 and 6.1.1.4'
N N 0.0311 0.0180 'International Tables Vol C Tables 4.2.6.8 and 6.1.1.4'
O O 0.0492 0.0322 'International Tables Vol C Tables 4.2.6.8 and 6.1.1.4'
F F 0.0727 0.0534 'International Tables Vol C Tables 4.2.6.8 and 6.1.1.4'

_shelx_space_group_comment       
;
The symmetry employed for this shelxl refinement is uniquely defined
by the following loop, which should always be used as a source of
symmetry information in preference to the above space-group names.
They are only intended as comments.
;
_space_group_crystal_system      monoclinic
_space_group_IT_number           9
_space_group_name_H-M_alt        'I 1 a 1'
_space_group_name_Hall           'I -2ya'
loop_
_space_group_symop_operation_xyz
'x, y, z'
'x+1/2, -y, z'
'x+1/2, y+1/2, z+1/2'
'x+1, -y+1/2, z+1/2'

_cell_length_a                   9.67810(10)
_cell_length_b                   11.11540(10)
_cell_length_c                   14.2033(2)
_cell_angle_alpha                90
_cell_angle_beta                 103.6270(10)
_cell_angle_gamma                90
_cell_volume                     1484.92(3)
_cell_formula_units_Z            4
_cell_measurement_reflns_used    9868
_cell_measurement_temperature    123.01(10)
_cell_measurement_theta_max      73.7330
_cell_measurement_theta_min      5.0880
_shelx_estimated_absorpt_T_max   0.982
_shelx_estimated_absorpt_T_min   0.844
_exptl_absorpt_coefficient_mu    0.812
_exptl_absorpt_correction_T_max  1.000
_exptl_absorpt_correction_T_min  0.646
_exptl_absorpt_correction_type   gaussian
_exptl_absorpt_process_details   
;
CrysAlisPro 1.171.41.108a (Rigaku Oxford Diffraction, 2021)
Numerical absorption correction based on gaussian integration over
a multifaceted crystal model
Empirical absorption correction using spherical harmonics,
implemented in SCALE3 ABSPACK scaling algorithm.
;
_exptl_absorpt_special_details   ?
_exptl_crystal_colour            'clear colourless'
_exptl_crystal_colour_lustre     clear
_exptl_crystal_colour_primary    colourless
_exptl_crystal_density_diffrn    1.303
_exptl_crystal_density_meas      ?
_exptl_crystal_density_method    ?
_exptl_crystal_description       plate
_exptl_crystal_F_000             616
loop_
_exptl_crystal_face_index_h
_exptl_crystal_face_index_k
_exptl_crystal_face_index_l
_exptl_crystal_face_perp_dist
0 5 -6 0.0108
0 -5 6 0.0108
0 -2 -9 0.0412
0 -1 9 0.0319
0 6 4 0.0383
0 6 5 0.0399
0 -6 -5 0.0475
-6 1 4 0.0984
6 0 -3 0.0985
5 -3 -5 0.0939
3 6 3 0.0710

_exptl_crystal_size_max          0.217
_exptl_crystal_size_mid          0.09
_exptl_crystal_size_min          0.022
loop_
_exptl_oxdiff_crystal_face_indexfrac_h
_exptl_oxdiff_crystal_face_indexfrac_k
_exptl_oxdiff_crystal_face_indexfrac_l
_exptl_oxdiff_crystal_face_x
_exptl_oxdiff_crystal_face_y
_exptl_oxdiff_crystal_face_z
0.0447 5.3846 -5.9831 0.0221 0.9669 0.2541
-0.0447 -5.3846 5.9831 -0.0221 -0.9669 -0.2541
0.1736 -2.2978 -8.5445 0.0186 0.6143 -0.7889
-0.1465 -0.8071 8.9477 -0.0236 -0.8899 0.4556
-0.1400 6.4956 3.9467 -0.0015 0.1334 0.9911
0.1231 6.0110 4.9101 0.0391 -0.0022 0.9992
0.0495 -6.0019 -4.9893 -0.0116 0.0045 -0.9999
-6.1364 0.8111 3.7530 -0.9737 -0.0798 0.2135
6.2319 -0.1643 -3.2660 0.9910 0.0807 -0.1070
4.9805 -3.3432 -5.2669 0.7815 0.0665 -0.6203
2.6066 5.6111 3.3320 0.4329 0.0301 0.9009

_exptl_transmission_factor_max   ?
_exptl_transmission_factor_min   ?
_diffrn_reflns_av_R_equivalents  0.0215
_diffrn_reflns_av_unetI/netI     0.0150
_diffrn_reflns_Laue_measured_fraction_full 1.000
_diffrn_reflns_Laue_measured_fraction_max 0.977
_diffrn_reflns_limit_h_max       11
_diffrn_reflns_limit_h_min       -12
_diffrn_reflns_limit_k_max       13
_diffrn_reflns_limit_k_min       -13
_diffrn_reflns_limit_l_max       17
_diffrn_reflns_limit_l_min       -17
_diffrn_reflns_number            14494
_diffrn_reflns_point_group_measured_fraction_full 0.993
_diffrn_reflns_point_group_measured_fraction_max 0.956
_diffrn_reflns_theta_full        67.684
_diffrn_reflns_theta_max         75.076
_diffrn_reflns_theta_min         5.109
_diffrn_ambient_environment      N~2~
_diffrn_ambient_temperature      123.01(10)
_diffrn_detector                 'Hybrid Pixel Array Detector'
_diffrn_detector_area_resol_mean 10.0000
_diffrn_detector_type            'HyPix-Arc 150'
_diffrn_measured_fraction_theta_full 1.000
_diffrn_measured_fraction_theta_max 0.977
_diffrn_measurement_details      
;
List of Runs (angles in degrees, time in seconds):

  # Type    Start    End  Width  t~exp~   \w     \q     \k     \f   Frames
#--------------------------------------------------------------------------
  1  \w      7.00  34.00   0.50    0.50    --   14.00  93.00-132.02   54
  2  \w     13.00  43.00   0.50    0.50    --   18.00  90.00 -70.48   60
  3  \w     13.00  43.00   0.50    0.50    --   18.00  90.00  -9.18   60
  4  \w     17.00  43.00   0.50    0.50    --   18.00  84.00  81.51   52
  5  \w     12.00  43.00   0.50    0.50    --   14.00  86.00 158.98   62
  6  \w    -48.00 -22.00   0.50    0.50    --  -10.00 142.00  48.59   52
  7  \w   -123.00 -40.00   0.50    1.00    --  -78.25 151.00 -13.83  166
  8  \w   -110.00 -36.00   0.50    1.00    --  -78.25 132.00  55.12  148
  9  \w   -100.00 -32.00   0.50    0.50    --  -73.72 125.00  30.00  136
 10  \w   -118.00 -38.00   0.50    1.00    --  -78.25 144.00 115.14  160
 11  \w    -90.00 -22.00   0.50    0.50    --  -63.82 125.00 150.00  136
 12  \w   -100.00 -32.00   0.50    0.50    --  -73.72 125.00  90.00  136
 13  \w   -100.00 -32.00   0.50    0.50    --  -73.72 125.00 -90.00  136
 14  \w   -100.00 -32.00   0.50    0.50    --  -73.72 125.00-120.00  136
 15  \w   -103.00 -35.00   0.50    1.00    --  -76.77 125.00-150.00  136
 16  \w    -70.00 -38.00   0.50    1.00    --  -78.25  65.00  53.71   64
 17  \w   -101.00 -26.00   0.50    0.50    --  -63.82   0.00 150.00  150
 18  \w     56.00  88.00   0.50    0.50    --   46.00  60.00 119.89   64
 19  \w     44.00  75.00   0.50    0.50    --   38.00  72.00  88.67   62
 20  \w     43.00  75.00   0.50    0.50    --   38.00  74.00 170.25   64
 21  \w     45.00  77.00   0.50    0.50    --   42.00  77.00  22.54   64
 22  \w     43.00  75.00   0.50    0.50    --   38.00  74.00  -3.22   64
 23  \w     53.00  84.00   0.50    0.50    --   46.00  70.00 -79.69   62
 24  \w     43.00  75.00   0.50    0.50    --   38.00  74.00-132.00   64
 25  \w     39.00 113.00   0.50    1.00    --   75.87   0.00 -30.00  148
 26  \w     61.00  92.00   0.50    0.50    --   54.00  70.00  74.44   62
 27  \w     60.00  91.00   0.50    0.50    --   54.00  73.00 123.10   62
 28  \w     76.00 127.00   0.50    1.00    --   79.75  26.00  23.36  102
 29  \w     39.00 113.00   0.50    1.00    --   75.87   0.00 150.00  148
 30  \w     64.00  95.00   0.50    0.50    --   58.00  72.00-128.15   62
 31  \w     38.00  84.00   0.50    1.00    --   75.87 -95.00-120.00   92
 32  \w     40.00  99.00   0.50    1.00    --   79.75-113.00  39.04  118
 33  \w     21.00  90.00   0.50    0.50    --   63.22-125.00  60.00  138
 34  \w   -109.00 -78.00   0.50    0.50    --  -74.00 -76.00 138.31   62
 35  \w   -113.00 -80.00   0.50    1.00    --  -78.25 -79.00 119.57   66
 36  \w   -106.00 -75.00   0.50    0.50    --  -70.00 -74.00  90.54   62
 37  \w   -114.00 -82.00   0.50    1.00    --  -78.25 -76.00  69.72   64
 38  \w   -114.00 -83.00   0.50    0.50    --  -74.00 -64.00  74.65   62
 39  \w   -115.00 -84.00   0.50    1.00    --  -78.25 -72.00  -9.49   62
 40  \w   -106.00 -74.00   0.50    0.50    --  -70.00 -75.00 -32.22   64
 41  \w   -113.00 -81.00   0.50    1.00    --  -78.25 -77.00-116.34   64
 42  \w   -114.00 -82.00   0.50    1.00    --  -78.25 -76.00 -83.37   64
 43  \w   -115.00 -83.00   0.50    0.50    --  -74.00 -62.00   2.49   64
 44  \w   -121.00 -89.00   0.50    1.00    --  -78.25 -55.00  11.46   64
 45  \w   -119.00 -87.00   0.50    1.00    --  -78.25 -62.00 175.03   64
 46  \w   -125.00 -91.00   0.50    1.00    --  -78.25 -39.00 123.67   68
 47  \w   -121.00 -89.00   0.50    1.00    --  -78.25 -55.00  44.87   64
 48  \w   -114.00 -81.00   0.50    0.50    --  -70.00 -51.00  18.45   66
 49  \w   -124.00 -90.00   0.50    1.00    --  -78.25 -43.00-177.10   68
 50  \w   -113.00 -79.00   0.50    1.00    --  -78.25 -86.00 -52.80   68
 51  \w   -118.00 -73.00   0.50    1.00    --  -76.77-125.00-180.00   90
 52  \w   -118.00 -73.00   0.50    1.00    --  -76.77-125.00-150.00   90
 53  \w   -118.00 -73.00   0.50    1.00    --  -76.77-125.00   0.00   90
 54  \w   -118.00 -73.00   0.50    1.00    --  -76.77-125.00 150.00   90
;
_diffrn_measurement_device       'four-circle diffractometer'
_diffrn_measurement_device_type  'XtaLAB Synergy R, DW system, HyPix-Arc 150'
_diffrn_measurement_method       '\w scans'
_diffrn_orient_matrix_type       
'CrysAlisPro convention (1999,Acta A55,543-557)'
_diffrn_orient_matrix_UB_11      0.1592237000
_diffrn_orient_matrix_UB_12      0.0030486000
_diffrn_orient_matrix_UB_13      0.0002415000
_diffrn_orient_matrix_UB_21      -0.0338456000
_diffrn_orient_matrix_UB_22      0.0763842000
_diffrn_orient_matrix_UB_23      -0.0931191000
_diffrn_orient_matrix_UB_31      0.0181745000
_diffrn_orient_matrix_UB_32      0.1155183000
_diffrn_orient_matrix_UB_33      0.0616311000
_diffrn_radiation_monochromator  mirror
_diffrn_radiation_probe          x-ray
_diffrn_radiation_type           'Cu K\a'
_diffrn_radiation_wavelength     1.54184
_diffrn_source                   'Rotating-anode X-ray tube'
_diffrn_source_type              'Rigaku (Cu) X-ray Source'
_reflns_Friedel_coverage         0.953
_reflns_Friedel_fraction_full    0.986
_reflns_Friedel_fraction_max     0.935
_reflns_number_gt                2818
_reflns_number_total             2928
_reflns_special_details          
;
 Reflections were merged by SHELXL according to the crystal
 class for the calculation of statistics and refinement.
 
 _reflns_Friedel_fraction is defined as the number of unique
 Friedel pairs measured divided by the number that would be
 possible theoretically, ignoring centric projections and
 systematic absences.
;
_reflns_threshold_expression     'I > 2\s(I)'
_computing_cell_refinement       'CrysAlisPro 1.171.41.108a (Rigaku OD, 2021)'
_computing_data_collection       'CrysAlisPro 1.171.41.108a (Rigaku OD, 2021)'
_computing_data_reduction        'CrysAlisPro 1.171.41.108a (Rigaku OD, 2021)'
_computing_molecular_graphics    'Olex2 1.5-alpha (Dolomanov et al., 2009)'
_computing_publication_material  'Olex2 1.5-alpha (Dolomanov et al., 2009)'
_computing_structure_refinement  'SHELXL 2018/3 (Sheldrick, 2015)'
_computing_structure_solution    'SHELXT 2018/2 (Sheldrick, 2018)'
_refine_diff_density_max         0.319
_refine_diff_density_min         -0.313
_refine_diff_density_rms         0.038
_refine_ls_abs_structure_details 
;
 Flack x determined using 1298 quotients [(I+)-(I-)]/[(I+)+(I-)]
 (Parsons, Flack and Wagner, Acta Cryst. B69 (2013) 249-259).
;
_refine_ls_abs_structure_Flack   -0.02(4)
_refine_ls_extinction_coef       .
_refine_ls_extinction_method     none
_refine_ls_goodness_of_fit_ref   1.038
_refine_ls_hydrogen_treatment    mixed
_refine_ls_matrix_type           full
_refine_ls_number_parameters     194
_refine_ls_number_reflns         2928
_refine_ls_number_restraints     2
_refine_ls_R_factor_all          0.0378
_refine_ls_R_factor_gt           0.0364
_refine_ls_restrained_S_all      1.038
_refine_ls_shift/su_max          0.000
_refine_ls_shift/su_mean         0.000
_refine_ls_structure_factor_coef Fsqd
_refine_ls_weighting_details     
'w=1/[\s^2^(Fo^2^)+(0.0537P)^2^+0.7882P] where P=(Fo^2^+2Fc^2^)/3'
_refine_ls_weighting_scheme      calc
_refine_ls_wR_factor_gt          0.0949
_refine_ls_wR_factor_ref         0.0962
_refine_special_details          ?
_olex2_refinement_description    
;
1. Fixed Uiso
 At 1.2 times of:
  All C(H) groups, All C(H,H) groups
2.a Ternary CH refined with riding coordinates:
 C3(H3), C10(H10)
2.b Secondary CH2 refined with riding coordinates:
 C2(H2A,H2B), C6(H6A,H6B), C4(H4A,H4B), C7(H7A,H7B), C8(H8A,H8B), C9(H9A,H9B)
2.c Aromatic/amide H refined with riding coordinates:
 C17(H17), C13(H13), C16(H16), C14(H14)
;
_atom_sites_solution_hydrogens   mixed
_atom_sites_solution_primary     dual
_atom_sites_solution_secondary   ?
loop_
_atom_site_label
_atom_site_type_symbol
_atom_site_fract_x
_atom_site_fract_y
_atom_site_fract_z
_atom_site_U_iso_or_equiv
_atom_site_adp_type
_atom_site_occupancy
_atom_site_site_symmetry_order
_atom_site_calc_flag
_atom_site_refinement_flags_posn
_atom_site_refinement_flags_adp
_atom_site_refinement_flags_occupancy
_atom_site_disorder_assembly
_atom_site_disorder_group
O1 O 0.27926(18) 0.53878(16) 0.56007(15) 0.0368(5) Uani 1 1 d . . . . .
F2 F 0.5064(3) 0.02964(17) 0.70726(17) 0.0659(7) Uani 1 1 d . . . . .
F1 F 0.7195(3) 0.83662(18) 0.35486(19) 0.0700(7) Uani 1 1 d . . . . .
N1 N 0.4955(2) 0.55386(17) 0.52491(15) 0.0253(4) Uani 1 1 d . . . . .
C11 C 0.3984(2) 0.4970(2) 0.56196(18) 0.0261(5) Uani 1 1 d . . . . .
C1 C 0.4685(2) 0.6643(2) 0.46584(16) 0.0233(5) Uani 1 1 d . . . . .
C2 C 0.4257(3) 0.7703(2) 0.52181(17) 0.0269(5) Uani 1 1 d . . . . .
H2A H 0.500881 0.785360 0.581198 0.032 Uiso 1 1 calc R U . . .
H2B H 0.336546 0.750867 0.541340 0.032 Uiso 1 1 calc R U . . .
C6 C 0.6088(3) 0.6972(2) 0.4387(2) 0.0326(6) Uani 1 1 d . . . . .
H6A H 0.683988 0.711498 0.498205 0.039 Uiso 1 1 calc R U . . .
H6B H 0.639393 0.629804 0.402740 0.039 Uiso 1 1 calc R U . . .
C12 C 0.4378(2) 0.3747(2) 0.60432(18) 0.0259(5) Uani 1 1 d . . . . .
C17 C 0.5183(2) 0.2945(2) 0.56355(18) 0.0275(5) Uani 1 1 d . . . . .
H17 H 0.557604 0.320186 0.511619 0.033 Uiso 1 1 calc R U . . .
C15 C 0.4830(3) 0.1438(3) 0.6733(2) 0.0419(7) Uani 1 1 d . . . . .
C13 C 0.3807(3) 0.3360(3) 0.6804(2) 0.0365(6) Uani 1 1 d . . . . .
H13 H 0.325004 0.389837 0.708130 0.044 Uiso 1 1 calc R U . . .
C4 C 0.5447(3) 0.9141(2) 0.4306(2) 0.0348(6) Uani 1 1 d . . . . .
H4A H 0.532591 0.987051 0.389449 0.042 Uiso 1 1 calc R U . . .
H4B H 0.619563 0.930303 0.489933 0.042 Uiso 1 1 calc R U . . .
C16 C 0.5412(3) 0.1783(2) 0.5980(2) 0.0345(6) Uani 1 1 d . . . . .
H16 H 0.595826 0.123515 0.570300 0.041 Uiso 1 1 calc R U . . .
C3 C 0.4039(3) 0.8832(2) 0.4576(2) 0.0344(6) Uani 1 1 d . . . . .
H3 H 0.374375 0.952006 0.493881 0.041 Uiso 1 1 calc R U . . .
C5 C 0.5873(3) 0.8092(3) 0.3765(2) 0.0403(7) Uani 1 1 d . . . . .
C14 C 0.4041(4) 0.2203(3) 0.7161(2) 0.0458(7) Uani 1 1 d . . . . .
H14 H 0.366738 0.194149 0.768754 0.055 Uiso 1 1 calc R U . . .
C7 C 0.3536(3) 0.6417(3) 0.3731(2) 0.0423(7) Uani 1 1 d . . . . .
H7A H 0.262449 0.621737 0.389652 0.051 Uiso 1 1 calc R U . . .
H7B H 0.381308 0.572950 0.337214 0.051 Uiso 1 1 calc R U . . .
C8 C 0.2896(4) 0.8595(3) 0.3660(3) 0.0541(9) Uani 1 1 d . . . . .
H8A H 0.274278 0.932589 0.325044 0.065 Uiso 1 1 calc R U . . .
H8B H 0.198940 0.839056 0.383034 0.065 Uiso 1 1 calc R U . . .
C9 C 0.4765(5) 0.7863(3) 0.2837(2) 0.0617(11) Uani 1 1 d . . . . .
H9A H 0.506687 0.718932 0.247638 0.074 Uiso 1 1 calc R U . . .
H9B H 0.464349 0.858889 0.242146 0.074 Uiso 1 1 calc R U . . .
C10 C 0.3361(5) 0.7552(3) 0.3101(2) 0.0623(10) Uani 1 1 d . . . . .
H10 H 0.261320 0.740620 0.249379 0.075 Uiso 1 1 calc R U . . .
H1 H 0.589(3) 0.524(3) 0.540(2) 0.031(7) Uiso 1 1 d . . . . .

loop_
_atom_site_aniso_label
_atom_site_aniso_U_11
_atom_site_aniso_U_22
_atom_site_aniso_U_33
_atom_site_aniso_U_23
_atom_site_aniso_U_13
_atom_site_aniso_U_12
O1 0.0199(8) 0.0277(9) 0.0671(13) -0.0039(8) 0.0192(8) -0.0014(6)
F2 0.0939(17) 0.0297(9) 0.0876(16) 0.0202(9) 0.0482(14) 0.0057(10)
F1 0.0913(16) 0.0445(11) 0.1011(17) 0.0200(11) 0.0769(15) 0.0123(10)
N1 0.0196(9) 0.0227(9) 0.0361(10) 0.0040(8) 0.0114(8) 0.0026(8)
C11 0.0203(11) 0.0247(11) 0.0360(13) -0.0039(9) 0.0121(9) -0.0031(9)
C1 0.0244(11) 0.0225(11) 0.0240(11) 0.0001(8) 0.0079(9) 0.0028(8)
C2 0.0294(11) 0.0247(12) 0.0307(12) -0.0047(10) 0.0152(9) -0.0009(9)
C6 0.0362(13) 0.0267(12) 0.0429(14) 0.0071(11) 0.0259(11) 0.0072(10)
C12 0.0212(10) 0.0242(12) 0.0347(12) -0.0016(10) 0.0113(9) -0.0045(9)
C17 0.0244(11) 0.0252(11) 0.0356(12) -0.0020(10) 0.0125(10) -0.0050(9)
C15 0.0495(17) 0.0256(13) 0.0545(18) 0.0065(12) 0.0201(14) -0.0034(12)
C13 0.0396(13) 0.0314(13) 0.0446(15) -0.0014(11) 0.0221(12) -0.0042(11)
C4 0.0430(14) 0.0250(12) 0.0414(14) 0.0046(11) 0.0199(11) 0.0013(11)
C16 0.0361(13) 0.0242(13) 0.0467(15) -0.0019(11) 0.0170(12) -0.0017(10)
C3 0.0365(14) 0.0225(11) 0.0487(15) -0.0016(11) 0.0187(12) 0.0054(10)
C5 0.0590(17) 0.0322(14) 0.0407(15) 0.0087(12) 0.0339(14) 0.0091(12)
C14 0.0571(19) 0.0386(16) 0.0508(17) 0.0073(14) 0.0307(15) -0.0052(13)
C7 0.0547(17) 0.0330(15) 0.0312(13) -0.0070(11) -0.0059(12) -0.0042(12)
C8 0.0446(17) 0.0425(18) 0.067(2) 0.0184(15) -0.0031(15) 0.0113(13)
C9 0.116(3) 0.0472(18) 0.0248(14) 0.0058(12) 0.0215(17) 0.010(2)
C10 0.087(3) 0.052(2) 0.0304(15) 0.0031(14) -0.0227(16) -0.0004(18)

_geom_special_details            
;
 All esds (except the esd in the dihedral angle between two l.s. planes)
 are estimated using the full covariance matrix.  The cell esds are taken
 into account individually in the estimation of esds in distances, angles
 and torsion angles; correlations between esds in cell parameters are only
 used when they are defined by crystal symmetry.  An approximate (isotropic)
 treatment of cell esds is used for estimating esds involving l.s. planes.
;
loop_
_geom_bond_atom_site_label_1
_geom_bond_atom_site_label_2
_geom_bond_distance
_geom_bond_site_symmetry_2
_geom_bond_publ_flag
O1 C11 1.238(3) . ?
F2 C15 1.357(3) . ?
F1 C5 1.418(4) . ?
N1 C11 1.339(3) . ?
N1 C1 1.475(3) . ?
N1 H1 0.94(3) . ?
C11 C12 1.500(3) . ?
C1 C2 1.532(3) . ?
C1 C6 1.540(3) . ?
C1 C7 1.531(3) . ?
C2 H2A 0.9900 . ?
C2 H2B 0.9900 . ?
C2 C3 1.536(3) . ?
C6 H6A 0.9900 . ?
C6 H6B 0.9900 . ?
C6 C5 1.512(4) . ?
C12 C17 1.395(3) . ?
C12 C13 1.393(3) . ?
C17 H17 0.9500 . ?
C17 C16 1.381(4) . ?
C15 C16 1.376(4) . ?
C15 C14 1.376(4) . ?
C13 H13 0.9500 . ?
C13 C14 1.382(4) . ?
C4 H4A 0.9900 . ?
C4 H4B 0.9900 . ?
C4 C3 1.539(4) . ?
C4 C5 1.506(4) . ?
C16 H16 0.9500 . ?
C3 H3 1.0000 . ?
C3 C8 1.520(5) . ?
C5 C9 1.512(5) . ?
C14 H14 0.9500 . ?
C7 H7A 0.9900 . ?
C7 H7B 0.9900 . ?
C7 C10 1.533(5) . ?
C8 H8A 0.9900 . ?
C8 H8B 0.9900 . ?
C8 C10 1.531(6) . ?
C9 H9A 0.9900 . ?
C9 H9B 0.9900 . ?
C9 C10 1.532(6) . ?
C10 H10 1.0000 . ?

loop_
_geom_angle_atom_site_label_1
_geom_angle_atom_site_label_2
_geom_angle_atom_site_label_3
_geom_angle
_geom_angle_site_symmetry_1
_geom_angle_site_symmetry_3
_geom_angle_publ_flag
C11 N1 C1 124.72(19) . . ?
C11 N1 H1 117.9(19) . . ?
C1 N1 H1 117.3(19) . . ?
O1 C11 N1 123.5(2) . . ?
O1 C11 C12 119.8(2) . . ?
N1 C11 C12 116.75(19) . . ?
N1 C1 C2 112.23(18) . . ?
N1 C1 C6 106.92(18) . . ?
N1 C1 C7 110.4(2) . . ?
C2 C1 C6 108.1(2) . . ?
C7 C1 C2 110.0(2) . . ?
C7 C1 C6 109.1(2) . . ?
C1 C2 H2A 109.7 . . ?
C1 C2 H2B 109.7 . . ?
C1 C2 C3 109.67(19) . . ?
H2A C2 H2B 108.2 . . ?
C3 C2 H2A 109.7 . . ?
C3 C2 H2B 109.7 . . ?
C1 C6 H6A 109.8 . . ?
C1 C6 H6B 109.8 . . ?
H6A C6 H6B 108.2 . . ?
C5 C6 C1 109.5(2) . . ?
C5 C6 H6A 109.8 . . ?
C5 C6 H6B 109.8 . . ?
C17 C12 C11 121.8(2) . . ?
C13 C12 C11 118.7(2) . . ?
C13 C12 C17 119.2(2) . . ?
C12 C17 H17 119.7 . . ?
C16 C17 C12 120.6(2) . . ?
C16 C17 H17 119.7 . . ?
F2 C15 C16 118.2(3) . . ?
F2 C15 C14 119.0(3) . . ?
C14 C15 C16 122.8(3) . . ?
C12 C13 H13 119.7 . . ?
C14 C13 C12 120.7(3) . . ?
C14 C13 H13 119.7 . . ?
H4A C4 H4B 108.3 . . ?
C3 C4 H4A 110.0 . . ?
C3 C4 H4B 110.0 . . ?
C5 C4 H4A 110.0 . . ?
C5 C4 H4B 110.0 . . ?
C5 C4 C3 108.6(2) . . ?
C17 C16 H16 120.8 . . ?
C15 C16 C17 118.4(2) . . ?
C15 C16 H16 120.8 . . ?
C2 C3 C4 108.9(2) . . ?
C2 C3 H3 109.6 . . ?
C4 C3 H3 109.6 . . ?
C8 C3 C2 109.7(2) . . ?
C8 C3 C4 109.5(2) . . ?
C8 C3 H3 109.6 . . ?
F1 C5 C6 107.3(2) . . ?
F1 C5 C4 108.3(2) . . ?
F1 C5 C9 109.8(3) . . ?
C4 C5 C6 110.9(2) . . ?
C4 C5 C9 110.6(3) . . ?
C9 C5 C6 110.0(3) . . ?
C15 C14 C13 118.3(3) . . ?
C15 C14 H14 120.9 . . ?
C13 C14 H14 120.9 . . ?
C1 C7 H7A 109.9 . . ?
C1 C7 H7B 109.9 . . ?
C1 C7 C10 109.0(2) . . ?
H7A C7 H7B 108.3 . . ?
C10 C7 H7A 109.9 . . ?
C10 C7 H7B 109.9 . . ?
C3 C8 H8A 109.8 . . ?
C3 C8 H8B 109.8 . . ?
C3 C8 C10 109.4(2) . . ?
H8A C8 H8B 108.2 . . ?
C10 C8 H8A 109.8 . . ?
C10 C8 H8B 109.8 . . ?
C5 C9 H9A 110.1 . . ?
C5 C9 H9B 110.1 . . ?
C5 C9 C10 108.2(2) . . ?
H9A C9 H9B 108.4 . . ?
C10 C9 H9A 110.1 . . ?
C10 C9 H9B 110.1 . . ?
C7 C10 H10 109.2 . . ?
C8 C10 C7 109.0(3) . . ?
C8 C10 C9 110.0(3) . . ?
C8 C10 H10 109.2 . . ?
C9 C10 C7 110.3(3) . . ?
C9 C10 H10 109.2 . . ?

loop_
_geom_torsion_atom_site_label_1
_geom_torsion_atom_site_label_2
_geom_torsion_atom_site_label_3
_geom_torsion_atom_site_label_4
_geom_torsion
_geom_torsion_site_symmetry_1
_geom_torsion_site_symmetry_2
_geom_torsion_site_symmetry_3
_geom_torsion_site_symmetry_4
_geom_torsion_publ_flag
O1 C11 C12 C17 141.4(2) . . . . ?
O1 C11 C12 C13 -32.1(3) . . . . ?
F2 C15 C16 C17 -179.7(2) . . . . ?
F2 C15 C14 C13 -179.7(3) . . . . ?
F1 C5 C9 C10 179.1(3) . . . . ?
N1 C11 C12 C17 -36.5(3) . . . . ?
N1 C11 C12 C13 150.0(2) . . . . ?
N1 C1 C2 C3 178.14(19) . . . . ?
N1 C1 C6 C5 179.2(2) . . . . ?
N1 C1 C7 C10 -175.9(3) . . . . ?
C11 N1 C1 C2 62.0(3) . . . . ?
C11 N1 C1 C6 -179.7(2) . . . . ?
C11 N1 C1 C7 -61.1(3) . . . . ?
C11 C12 C17 C16 -173.5(2) . . . . ?
C11 C12 C13 C14 174.4(3) . . . . ?
C1 N1 C11 O1 -8.7(4) . . . . ?
C1 N1 C11 C12 169.1(2) . . . . ?
C1 C2 C3 C4 -61.1(3) . . . . ?
C1 C2 C3 C8 58.7(3) . . . . ?
C1 C6 C5 F1 179.1(2) . . . . ?
C1 C6 C5 C4 61.1(3) . . . . ?
C1 C6 C5 C9 -61.6(3) . . . . ?
C1 C7 C10 C8 -61.0(4) . . . . ?
C1 C7 C10 C9 59.9(3) . . . . ?
C2 C1 C6 C5 -59.8(3) . . . . ?
C2 C1 C7 C10 59.8(3) . . . . ?
C2 C3 C8 C10 -60.4(3) . . . . ?
C6 C1 C2 C3 60.5(3) . . . . ?
C6 C1 C7 C10 -58.6(3) . . . . ?
C6 C5 C9 C10 61.3(3) . . . . ?
C12 C17 C16 C15 -0.1(4) . . . . ?
C12 C13 C14 C15 -1.2(5) . . . . ?
C17 C12 C13 C14 0.6(4) . . . . ?
C13 C12 C17 C16 0.0(4) . . . . ?
C4 C3 C8 C10 59.1(3) . . . . ?
C4 C5 C9 C10 -61.5(3) . . . . ?
C16 C15 C14 C13 1.1(5) . . . . ?
C3 C4 C5 F1 -178.0(2) . . . . ?
C3 C4 C5 C6 -60.6(3) . . . . ?
C3 C4 C5 C9 61.7(3) . . . . ?
C3 C8 C10 C7 61.6(4) . . . . ?
C3 C8 C10 C9 -59.4(3) . . . . ?
C5 C4 C3 C2 59.9(3) . . . . ?
C5 C4 C3 C8 -60.0(3) . . . . ?
C5 C9 C10 C7 -60.6(3) . . . . ?
C5 C9 C10 C8 59.6(3) . . . . ?
C14 C15 C16 C17 -0.5(5) . . . . ?
C7 C1 C2 C3 -58.6(3) . . . . ?
C7 C1 C6 C5 59.8(3) . . . . ?

_shelx_res_file                  
;
TITL v100_a.res in Ia
    v100.res
    created by SHELXL-2018/3 at 11:23:35 on 26-Sep-2022
REM Old TITL V100 in I2/a
REM SHELXT solution in Ia: R1 0.152, Rweak 0.083, Alpha 0.001
REM <I/s> 0.451 for 82 systematic absences, Orientation as input
REM Flack x = -0.016 ( 0.049 ) from 1311 Parsons' quotients
REM Formula found by SHELXT: C17 O4
CELL 1.54184 9.6781 11.1154 14.2033 90 103.627 90
ZERR 4 0.0001 0.0001 0.0002 0 0.001 0
LATT -2
SYMM 0.5+X,-Y,+Z
SFAC C H N O F
UNIT 68 76 4 4 8

L.S. 4 0 0
PLAN  1
SIZE 0.022 0.09 0.217
TEMP -150
CONF
BOND
list 4
fmap 2 53
ACTA
MORE -1
BOND $H
REM <olex2.extras>
REM <HklSrc "%.\\V100.hkl">
REM </olex2.extras>

WGHT    0.053700    0.788200
FVAR       0.61516
O1    4    0.279260    0.538777    0.560066    11.00000    0.01993    0.02767 =
         0.06713   -0.00386    0.01918   -0.00137
F2    5    0.506404    0.029644    0.707262    11.00000    0.09387    0.02969 =
         0.08759    0.02015    0.04821    0.00569
F1    5    0.719457    0.836619    0.354862    11.00000    0.09134    0.04455 =
         0.10107    0.01995    0.07689    0.01227
N1    3    0.495514    0.553862    0.524908    11.00000    0.01961    0.02267 =
         0.03609    0.00401    0.01141    0.00261
C11   1    0.398422    0.497013    0.561956    11.00000    0.02034    0.02466 =
         0.03595   -0.00391    0.01208   -0.00310
C1    1    0.468484    0.664303    0.465840    11.00000    0.02443    0.02254 =
         0.02396    0.00006    0.00792    0.00284
C2    1    0.425661    0.770294    0.521813    11.00000    0.02936    0.02471 =
         0.03070   -0.00469    0.01524   -0.00091
AFIX  23
H2A   2    0.500881    0.785360    0.581198    11.00000   -1.20000
H2B   2    0.336546    0.750867    0.541340    11.00000   -1.20000
AFIX   0
C6    1    0.608776    0.697157    0.438678    11.00000    0.03622    0.02675 =
         0.04295    0.00711    0.02586    0.00724
AFIX  23
H6A   2    0.683988    0.711498    0.498205    11.00000   -1.20000
H6B   2    0.639393    0.629804    0.402740    11.00000   -1.20000
AFIX   0
C12   1    0.437829    0.374670    0.604319    11.00000    0.02118    0.02417 =
         0.03469   -0.00160    0.01134   -0.00451
C17   1    0.518267    0.294529    0.563545    11.00000    0.02435    0.02522 =
         0.03557   -0.00205    0.01252   -0.00499
AFIX  43
H17   2    0.557604    0.320186    0.511619    11.00000   -1.20000
AFIX   0
C15   1    0.483031    0.143781    0.673331    11.00000    0.04951    0.02560 =
         0.05455    0.00652    0.02015   -0.00344
C13   1    0.380677    0.336034    0.680440    11.00000    0.03957    0.03136 =
         0.04457   -0.00137    0.02212   -0.00419
AFIX  43
H13   2    0.325004    0.389837    0.708130    11.00000   -1.20000
AFIX   0
C4    1    0.544684    0.914121    0.430592    11.00000    0.04297    0.02503 =
         0.04142    0.00456    0.01988    0.00132
AFIX  23
H4A   2    0.532591    0.987051    0.389449    11.00000   -1.20000
H4B   2    0.619563    0.930303    0.489933    11.00000   -1.20000
AFIX   0
C16   1    0.541216    0.178311    0.597960    11.00000    0.03613    0.02425 =
         0.04674   -0.00194    0.01700   -0.00167
AFIX  43
H16   2    0.595826    0.123515    0.570300    11.00000   -1.20000
AFIX   0
C3    1    0.403897    0.883242    0.457646    11.00000    0.03648    0.02246 =
         0.04870   -0.00161    0.01874    0.00542
AFIX  13
H3    2    0.374375    0.952006    0.493881    11.00000   -1.20000
AFIX   0
C5    1    0.587260    0.809193    0.376510    11.00000    0.05905    0.03217 =
         0.04072    0.00874    0.03386    0.00905
C14   1    0.404134    0.220261    0.716082    11.00000    0.05711    0.03856 =
         0.05079    0.00728    0.03069   -0.00519
AFIX  43
H14   2    0.366738    0.194149    0.768754    11.00000   -1.20000
AFIX   0
C7    1    0.353618    0.641669    0.373141    11.00000    0.05467    0.03301 =
         0.03123   -0.00697   -0.00594   -0.00416
AFIX  23
H7A   2    0.262449    0.621737    0.389652    11.00000   -1.20000
H7B   2    0.381308    0.572950    0.337214    11.00000   -1.20000
AFIX   0
C8    1    0.289605    0.859477    0.365996    11.00000    0.04458    0.04253 =
         0.06720    0.01843   -0.00305    0.01131
AFIX  23
H8A   2    0.274278    0.932589    0.325044    11.00000   -1.20000
H8B   2    0.198940    0.839056    0.383034    11.00000   -1.20000
AFIX   0
C9    1    0.476457    0.786334    0.283714    11.00000    0.11557    0.04724 =
         0.02485    0.00583    0.02150    0.01016
AFIX  23
H9A   2    0.506687    0.718932    0.247638    11.00000   -1.20000
H9B   2    0.464349    0.858889    0.242146    11.00000   -1.20000
AFIX   0
C10   1    0.336085    0.755184    0.310124    11.00000    0.08665    0.05167 =
         0.03036    0.00310   -0.02268   -0.00041
AFIX  13
H10   2    0.261320    0.740620    0.249379    11.00000   -1.20000
AFIX   0
H1    2    0.589111    0.523629    0.539983    11.00000    0.03121
HKLF 4


REM  v100_a.res in Ia
REM wR2 = 0.0962, GooF = S = 1.038, Restrained GooF = 1.038 for all data
REM R1 = 0.0364 for 2818 Fo > 4sig(Fo) and 0.0378 for all 2928 data
REM 194 parameters refined using 2 restraints

END

WGHT      0.0537      0.7882

REM Highest difference peak  0.319,  deepest hole -0.313,  1-sigma level  0.038
Q1    1   0.6498  0.9392  0.5064  11.00000  0.05    0.32
;
_shelx_res_checksum              93919
_shelx_hkl_file                  
;
   0   0   2 1601.22   28.52
   0   0   2 1564.57   28.23
   0   0   2 1548.28   28.19
   0   0   2 1550.94   28.17
   0   0   2 1601.58   28.18
   0   0   2 1571.49   28.21
   0   0   2 1422.00   28.25
   0   0   2 1585.12   28.37
   0   0   2 1589.73   28.31
   0   0   2 1546.10   28.42
   0   0   2 1523.96   28.13
   0   0  -2 1441.91   28.27
   0   0   2 1512.63   28.17
   0   0   2 1577.70   28.25
   0   0  -2 1565.65   28.42
   0   0   2 1614.27   28.30
   0   0   4  251.26    4.87
   0   0   4  240.48    5.40
   0   0   4  249.29    5.51
   0   0  -4  239.62    5.71
   0   0   4  238.99    4.76
   0   0   4  219.23    4.74
   0   0  -4  247.74    4.54
   0   0   4  264.82    5.26
   0   0   4  254.21    4.80
   0   0   4  251.02    4.68
   0   0   4  241.93    5.05
   0   0   4  247.37    4.94
   0   0  -4  259.57    5.20
   0   0  -4  244.86    5.31
   0   0  -4  256.11    4.97
   0   0   6 1935.01   35.14
   0   0   6 1929.18   35.89
   0   0  -6 1886.31   36.77
   0   0   6 1892.57   35.15
   0   0   6 1873.11   35.17
   0   0  -6 1920.19   34.72
   0   0   6 1945.23   35.21
   0   0   6 1876.10   35.61
   0   0   6 1813.93   34.94
   0   0   6 1931.13   35.35
   0   0  -6 1874.74   36.00
   0   0   6 1932.34   36.45
   0   0  -6 1950.33   36.03
   0   0  -6 1984.74   35.42
   0   0  -6 1885.28   35.68
   0   0  -8  551.69   12.81
   0   0  -8  531.52   11.87
   0   0   8  539.18   11.02
   0   0  -8  567.70   11.17
   0   0   8  513.72   10.73
   0   0 -10  152.43    6.04
   0   0  10  153.15    4.16
   0   0  10  154.37    4.39
   0   0 -10  164.26    5.38
   0   0  10  159.81    4.53
   0   0 -10  173.08    4.67
   0   0  12  284.88    6.69
   0   0 -12  296.85    9.01
   0   0  12  257.77    8.49
   0   0  12  269.48    7.10
   0   0 -14   90.31    4.55
   0   0  14   91.63    4.53
   0   0  16    5.65    1.18
   0   0  16    5.40    1.53
   0   0 -16    7.97    1.23
   0   0 -16    6.50    0.81
   0  -1   1  616.44   11.37
   0   1   1  612.46   11.65
   0   1   1  623.66   11.48
   0   1   1  574.84   11.44
   0   1   1  628.86   11.39
   0   1   1  637.17   11.24
   0   1   1  595.75   11.20
   0  -1   1  617.13   11.40
   0   1  -1  607.20   11.17
   0   1  -1  620.73   11.32
   0  -1   1  617.17   11.20
   0   1   1  603.35   11.22
   0   1   1  638.55   11.52
   0   1   1  620.98   11.59
   0   1   1  607.43   11.49
   0   1  -1  614.56   11.24
   0   1   1  586.70   11.25
   0   1   1  592.64   11.23
   0  -1   1  594.37   11.45
   0   1  -1  608.29   11.45
   0   1  -1  612.14   11.37
   0   1  -1  606.51   11.40
   0   1   3 5097.58   93.68
   0   1   3 5171.85   93.98
   0   1   3 5342.35   94.23
   0   1   3 5345.59   93.91
   0   1  -3 5208.36   94.04
   0   1   3 5042.58   93.49
   0   1   3 5199.89   93.46
   0  -1  -3 5252.93   94.02
   0   1   3 5048.07   93.47
   0  -1   3 4979.01   93.30
   0   1   3 5323.62   93.45
   0  -1   3 5069.12   93.49
   0   1  -3 5022.15   93.58
   0   1   3 5294.07   94.22
   0   1  -3 5019.29   93.30
   0   1   3 5191.52   93.84
   0  -1   3 5256.22   93.44
   0  -1   3 4984.65   93.76
   0   1   3 5003.48   93.43
   0  -1   3 5277.52   93.87
   0  -1   3 5130.77   93.60
   0   1  -3 5288.06   93.93
   0   1   3 5186.26   93.37
   0  -1   3 5161.04   93.83
   0  -1  -3 5310.43   93.53
   0  -1  -3 5232.06   93.38
   0   1  -3 5247.36   93.61
   0   1  -3 5185.09   93.80
   0  -1   3 5282.90   94.01
   0  -1   5  655.97   13.21
   0   1   5  708.61   13.24
   0   1   5  708.48   14.02
   0  -1   5  635.51   12.67
   0  -1  -5  761.91   13.93
   0  -1   5  713.68   13.94
   0   1  -5  722.59   14.03
   0  -1   5  698.56   12.93
   0  -1   5  710.79   12.93
   0   1   5  707.17   12.93
   0   1   5  694.34   13.00
   0   1  -5  709.64   13.18
   0  -1   5  671.69   13.04
   0   1   5  672.92   14.10
   0   1   5  662.33   12.79
   0  -1   5  681.74   12.94
   0  -1   5  710.16   13.54
   0  -1   5  737.20   13.68
   0   1   5  699.79   13.44
   0  -1   5  717.39   13.23
   0   1   5  700.46   12.93
   0  -1   5  688.27   13.22
   0   1  -5  726.60   13.24
   0  -1  -5  716.82   12.98
   0  -1   5  695.69   13.39
   0   1  -5  700.26   13.54
   0  -1  -5  749.50   13.69
   0   1   7   89.52    3.44
   0   1   7   95.69    2.78
   0   1  -7   91.92    3.66
   0  -1   7   93.49    3.54
   0   1   7   89.08    2.52
   0   1   7   87.22    2.54
   0  -1   7   91.48    2.49
   0  -1   7   91.04    2.49
   0   1  -7   93.38    2.77
   0  -1   7   89.18    2.32
   0  -1   7   96.20    2.58
   0  -1   7   96.34    3.23
   0  -1   7   93.15    3.04
   0  -1   7   90.08    2.85
   0   1   7   88.72    2.60
   0   1   7   91.93    2.89
   0   1  -7   93.04    3.32
   0   1   7   99.75    3.74
   0  -1  -7   88.79    3.14
   0   1  -7   91.33    2.89
   0  -1  -7   97.96    2.65
   0  -1  -9  141.19    5.52
   0   1  -9  132.26    5.03
   0   1   9  131.59    4.93
   0   1   9  122.01    4.98
   0  -1   9  119.07    3.36
   0   1   9  127.25    3.49
   0  -1   9  123.02    3.42
   0   1  -9  138.22    4.61
   0  -1   9  122.92    3.82
   0  -1  -9  123.79    4.32
   0   1   9  131.64    3.85
   0  -1  -9  139.04    4.49
   0   1  -9  122.59    4.83
   0   1  -9  143.86    4.06
   0  -1 -11   40.43    3.51
   0  -1  11   41.38    2.02
   0   1 -11   43.74    2.88
   0  -1  11   48.17    2.63
   0   1  11   45.20    2.55
   0   1 -11   45.71    3.40
   0  -1 -11   51.92    3.55
   0   1 -11   44.02    2.53
   0   1  11   47.06    2.60
   0   1  11   40.39    3.37
   0  -1  13   17.27    1.52
   0   1 -13   17.94    1.49
   0   1 -13   15.74    2.50
   0  -1 -13   17.17    2.56
   0   1  13   14.58    2.52
   0  -1  13   17.22    2.63
   0   1  13   17.37    1.95
   0  -1  13   15.37    1.88
   0   1 -15    3.51    1.34
   0   1 -15    2.92    0.97
   0  -1 -15    3.12    0.93
   0  -1 -15    2.20    1.58
   0   1 -15    2.12    1.60
   0  -1  15    2.44    1.32
   0   1  15    4.69    1.90
   0   1  15    3.47    1.31
   0  -1  15    3.40    1.74
   0   1 -17    4.78    0.80
   0  -1 -17    4.04    0.75
   0   2   0 2370.05   43.02
   0   2   0 2222.96   42.83
   0   2   0 2351.55   42.57
   0   2   0 2450.18   42.73
   0   2   0 2437.29   42.38
   0   2   0 2410.85   42.90
   0   2   0 2238.11   42.87
   0   2   0 2378.38   42.48
   0   2   0 2398.98   42.47
   0   2   0 2412.98   42.82
   0   2   0 2338.54   42.39
   0  -2   0 2353.33   42.35
   0   2   0 2292.53   42.34
   0   2   2 1828.78   33.84
   0   2   2 1854.00   34.05
   0   2   2 1798.66   33.89
   0   2   2 1786.28   34.34
   0  -2   2 1823.84   33.80
   0   2  -2 1867.95   33.89
   0   2   2 1745.02   33.52
   0   2   2 1891.47   33.51
   0   2  -2 1839.87   33.43
   0   2  -2 1833.05   33.39
   0  -2   2 1827.95   33.49
   0   2   2 1840.42   34.09
   0   2   2 1861.30   33.54
   0   2   2 1834.93   33.47
   0   2   2 1869.80   34.32
   0   2   2 1825.44   33.58
   0   2  -2 1761.69   33.34
   0   2  -2 1831.78   33.50
   0   2   2 1896.50   34.08
   0   2   2 1835.44   33.55
   0  -2   2 1845.72   33.63
   0   2  -2 1881.57   33.83
   0  -2   2 1843.67   33.94
   0   2  -2 1838.76   33.60
   0   2  -2 1917.92   33.90
   0   2   4  118.53    3.21
   0   2   4  117.31    3.57
   0   2   4  119.75    3.46
   0   2   4  120.46    3.84
   0   2   4  118.79    2.99
   0   2  -4  112.92    3.18
   0  -2  -4  115.22    3.36
   0   2   4  112.04    2.73
   0  -2   4  112.65    2.32
   0   2  -4  116.70    2.95
   0  -2   4  112.75    2.73
   0   2   4  115.57    2.84
   0   2   4  115.20    2.79
   0   2   4  110.74    3.67
   0   2   4  111.52    3.47
   0   2   4  114.33    3.33
   0   2   4  116.80    2.74
   0  -2   4  120.00    3.12
   0  -2   4  116.93    2.99
   0   2   4  115.49    2.42
   0   2   4  115.64    2.93
   0  -2   4  109.09    3.34
   0   2  -4  114.55    3.73
   0   2  -4  108.57    3.33
   0  -2  -4  117.07    2.42
   0   2  -4  118.63    2.95
   0  -2   4  112.51    3.32
   0  -2   4  121.62    3.36
   0   2   6  411.90    8.54
   0   2  -6  404.45    8.83
   0   2   6  412.76    8.40
   0  -2   6  432.83    9.43
   0  -2  -6  376.32    8.52
   0   2   6  398.94    8.11
   0  -2   6  399.16    8.05
   0  -2   6  412.17    8.28
   0   2  -6  406.14    8.45
   0   2   6  406.42    8.32
   0   2   6  402.13    9.33
   0   2   6  399.85    9.62
   0  -2   6  413.96    8.14
   0  -2   6  403.35    8.97
   0   2   6  397.17    8.93
   0   2   6  412.58    8.04
   0  -2   6  407.95    8.89
   0   2   6  406.84    7.93
   0   2  -6  377.84    9.04
   0  -2   6  416.81    9.14
   0  -2   6  405.49    8.51
   0   2   6  409.04    8.43
   0  -2  -6  403.47    7.90
   0  -2  -6  408.01    8.93
   0   2  -6  414.04    8.49
   0   2  -6  391.90    9.17
   0  -2   6  412.22    8.86
   0   2   8   66.48    3.38
   0   2   8   60.42    2.57
   0  -2   8   64.19    3.24
   0  -2  -8   73.81    3.98
   0   2  -8   68.56    2.94
   0  -2   8   65.85    2.17
   0   2  -8   66.14    2.49
   0  -2   8   70.77    3.00
   0  -2   8   66.72    2.27
   0   2  -8   64.35    3.04
   0   2   8   68.66    2.70
   0  -2   8   65.17    2.60
   0   2   8   63.36    2.47
   0   2   8   65.13    3.30
   0   2   8   69.21    3.64
   0   2  -8   67.76    2.69
   0  -2   8   67.51    2.79
   0   2  -8   66.94    3.34
   0  -2  -8   67.39    2.85
   0  -2 -10   46.64    3.71
   0   2  10   48.41    3.44
   0   2  10   47.35    3.36
   0   2  10   46.18    2.44
   0   2 -10   41.77    1.98
   0  -2  10   48.07    2.08
   0   2  10   48.18    2.64
   0  -2  10   48.16    2.58
   0   2 -10   48.77    2.61
   0   2 -10   42.41    3.07
   0  -2 -12   26.09    3.12
   0   2 -12   27.94    1.75
   0  -2  12   24.69    1.69
   0  -2  12   30.07    2.34
   0   2  12   28.31    2.44
   0  -2 -12   25.81    2.97
   0   2 -12   26.74    2.85
   0   2 -12   24.90    2.22
   0   2  12   26.51    2.99
   0   2  12   30.81    2.20
   0  -2  14   53.90    2.32
   0   2 -14   58.68    2.22
   0  -2  14   54.91    3.56
   0   2  14   60.00    2.70
   0   2  14   51.93    3.56
   0  -2  14   51.38    2.77
   0   2  14   57.86    2.88
   0  -2  14   49.38    2.61
   0   2 -14   56.69    3.54
   0  -2 -14   58.25    3.59
   0  -2  16    0.98    1.02
   0  -2  16    1.61    1.17
   0   2  16    1.62    0.94
   0   2  16    2.18    1.39
   0  -2 -16    1.77    1.01
   0   2 -16    0.90    1.01
   0   2 -16    2.29    0.76
   0   3   1 1142.33   21.19
   0   3  -1 1122.55   21.32
   0   3  -1 1109.31   20.48
   0   3   1 1072.37   21.52
   0   3   1 1179.69   21.05
   0   3   1 1163.90   20.81
   0  -3  -1 1177.19   21.02
   0   3   1 1038.23   20.55
   0   3  -1 1129.26   20.93
   0  -3   1 1121.80   20.98
   0   3   1 1077.61   20.47
   0   3  -1 1133.63   20.38
   0   3  -1 1131.09   20.40
   0   3   1 1139.02   21.27
   0   3   1 1131.23   21.38
   0   3   1 1077.71   20.52
   0   3  -1 1086.09   21.05
   0   3   1 1116.42   21.18
   0   3   1 1112.54   20.57
   0   3  -1 1093.06   20.43
   0   3  -1 1142.56   20.87
   0  -3  -1 1085.25   20.17
   0   3   1 1114.02   20.47
   0  -3   1 1092.57   20.50
   0  -3   1 1092.05   20.78
   0   3  -1 1093.34   20.46
   0   3   1 1107.00   20.16
   0   3   3 1042.86   19.17
   0   3   3 1020.27   19.57
   0   3   3 1055.44   19.35
   0   3   3 1011.87   20.03
   0   3   3 1009.48   18.78
   0   3   3 1018.79   18.69
   0   3  -3 1022.07   18.72
   0  -3   3  974.28   19.13
   0   3  -3  986.73   18.57
   0   3  -3  996.38   18.50
   0   3  -3  991.21   18.61
   0  -3   3 1017.78   18.65
   0   3   3  991.20   18.63
   0   3   3  978.32   19.56
   0   3   3 1012.41   19.91
   0   3   3  999.66   18.74
   0   3  -3  961.52   18.39
   0   3   3 1016.73   18.80
   0   3   3 1008.94   19.58
   0   3  -3  995.63   18.59
   0  -3   3 1008.31   18.91
   0   3   3 1022.93   18.80
   0  -3   3  996.12   19.31
   0   3  -3 1026.93   19.24
   0  -3   3  987.08   19.54
   0   3  -3  988.23   18.82
   0   3  -3  988.89   18.85
   0   3  -3 1003.45   19.28
   0   3   5 1483.96   29.13
   0   3   5 1506.17   29.46
   0   3   5 1532.23   28.75
   0  -3  -5 1525.31   29.39
   0   3   5 1503.94   28.26
   0   3   5 1490.35   28.31
   0   3  -5 1499.72   28.99
   0   3  -5 1519.38   28.12
   0  -3   5 1540.99   28.30
   0   3   5 1483.27   29.56
   0   3   5 1549.79   28.41
   0   3   5 1515.90   29.93
   0   3   5 1536.97   28.29
   0  -3   5 1488.12   28.94
   0  -3   5 1536.27   28.25
   0  -3   5 1502.14   28.60
   0   3   5 1528.61   28.47
   0  -3   5 1542.97   29.16
   0   3  -5 1502.04   28.50
   0   3  -5 1512.83   29.13
   0  -3   5 1552.93   29.12
   0   3   7  131.71    3.92
   0   3   7  127.32    4.97
   0  -3   7  123.19    3.19
   0   3   7  138.72    5.05
   0   3   7  121.13    4.55
   0   3  -7  126.32    4.12
   0  -3   7  126.63    4.57
   0  -3  -7  133.45    4.44
   0   3   7  126.68    3.31
   0   3   7  139.40    4.38
   0  -3   7  137.78    4.24
   0  -3   7  127.97    4.14
   0   3   7  132.34    3.80
   0  -3   7  125.97    3.80
   0  -3  -7  134.27    4.08
   0  -3   7  132.54    4.26
   0   3  -7  120.49    3.72
   0   3  -7  135.21    4.42
   0   3   9    9.14    1.57
   0   3   9   12.78    2.12
   0  -3  -9   12.36    2.49
   0   3   9    9.24    2.28
   0   3   9   10.12    1.49
   0   3   9    8.44    2.00
   0  -3   9   10.35    1.13
   0   3  -9   10.15    1.24
   0  -3   9   10.75    1.70
   0  -3   9   10.61    1.64
   0  -3   9    9.14    1.20
   0   3   9   10.17    1.80
   0  -3   9    9.51    1.66
   0   3  -9   11.94    1.74
   0   3  -9   10.54    1.80
   0  -3 -11   33.60    3.40
   0   3 -11   34.38    1.88
   0  -3  11   35.86    1.95
   0   3  11   32.83    2.33
   0   3  11   41.34    3.54
   0   3  11   39.46    3.22
   0  -3  11   34.10    2.51
   0   3  11   37.18    2.64
   0   3 -11   38.52    3.05
   0   3 -11   36.46    2.55
   0   3 -13   31.71    1.81
   0  -3  13   29.44    1.81
   0   3  13   36.86    2.29
   0   3 -13   32.28    2.09
   0   3  13   32.51    2.63
   0  -3  13   28.51    2.33
   0   3 -13   24.84    2.13
   0  -3 -13   33.66    2.99
   0   3 -13   33.00    2.87
   0   3 -15    0.36    0.91
   0   3 -15    1.29    1.15
   0   3 -15    0.08    1.06
   0  -3  15    0.26    1.28
   0   3  15    2.23    1.16
   0  -3  15    2.51    1.49
   0   3 -15    0.98    1.43
   0  -3  15   -0.09    1.22
   0   3  15    2.42    1.71
   0  -4   0    2.33    1.28
   0   4   0    2.88    1.18
   0   4   0    2.52    1.59
   0   4   0    1.89    0.95
   0   4   0    2.15    0.67
   0   4   0    1.87    1.49
   0   4   0    2.41    1.34
   0   4   0    1.89    1.03
   0   4   0    3.18    1.27
   0   4   0    2.19    1.03
   0   4   0    1.59    0.90
   0  -4   0    2.28    0.75
   0   4   0    2.13    1.17
   0   4   0    2.00    1.71
   0   4   0    4.10    1.73
   0   4   0    2.29    1.71
   0   4   2  903.61   17.61
   0   4   2  960.99   17.95
   0   4   2  920.51   18.63
   0   4   2  899.30   18.14
   0   4  -2  883.96   17.00
   0   4   2  922.77   17.17
   0   4   2  891.96   17.28
   0  -4  -2  919.03   17.86
   0   4  -2  839.01   17.70
   0  -4   2  881.10   17.82
   0   4  -2  916.47   17.00
   0   4  -2  926.12   17.08
   0  -4   2  918.54   17.03
   0   4  -2  953.93   16.85
   0   4  -2  939.40   17.08
   0   4  -2  861.12   17.83
   0   4   2  930.42   18.24
   0   4   2  921.14   17.26
   0   4   2  902.53   18.42
   0   4   2  889.71   17.32
   0   4  -2  890.87   17.03
   0   4  -2  931.95   17.54
   0   4   2  915.16   18.19
   0   4   2  909.98   17.22
   0  -4   2  916.54   17.29
   0   4  -2  911.26   17.20
   0  -4   2  908.41   17.72
   0   4   4 3093.88   55.72
   0   4   4 2973.26   56.78
   0   4   4 3025.83   56.14
   0   4   4 3003.69   55.45
   0   4   4 2982.52   54.84
   0   4   4 3126.70   54.94
   0  -4  -4 3037.26   55.77
   0   4  -4 2908.98   54.56
   0   4  -4 2971.74   54.71
   0   4  -4 2898.81   54.51
   0  -4   4 3000.43   54.81
   0   4  -4 3017.85   54.76
   0   4   4 3072.50   54.96
   0   4   4 3043.09   54.79
   0   4   4 3027.73   56.66
   0   4   4 3034.84   56.21
   0   4   4 3056.37   55.03
   0  -4   4 3132.83   55.51
   0   4   4 3021.90   56.17
   0  -4   4 3062.74   55.78
   0   4   4 3060.44   55.03
   0  -4   4 3027.08   55.14
   0   4  -4 2932.30   55.05
   0  -4   4 2958.42   55.68
   0   4  -4 2935.20   54.96
   0   4   6  249.95    7.39
   0   4   6  241.68    6.93
   0   4   6  221.94    6.54
   0  -4  -6  257.55    6.76
   0   4  -6  246.50    5.16
   0   4  -6  237.41    5.44
   0   4   6  239.81    7.23
   0   4   6  231.39    6.87
   0   4   6  256.80    6.81
   0   4   6  250.36    5.57
   0  -4   6  244.85    6.58
   0  -4   6  260.68    6.63
   0   4  -6  250.74    6.42
   0   4   8  394.78    9.20
   0   4   8  399.22   10.89
   0  -4  -8  423.77   11.66
   0  -4  -8  423.54   10.22
   0   4  -8  394.05    8.35
   0  -4   8  378.62    8.40
   0   4  -8  396.17    8.54
   0   4   8  396.58    8.81
   0   4   8  412.62   11.09
   0   4   8  402.51   10.44
   0  -4   8  403.37    8.57
   0  -4   8  395.38    9.85
   0  -4   8  395.51    9.12
   0   4   8  409.50    9.03
   0  -4   8  411.28    9.86
   0   4  -8  412.12    9.06
   0   4  -8  390.15    9.90
   0   4  10  146.22    4.92
   0  -4 -10  173.11    7.06
   0  -4  10  151.90    4.24
   0   4 -10  152.85    4.15
   0   4 -10  153.70    4.37
   0   4  10  160.38    4.65
   0   4  10  152.78    6.61
   0   4  10  163.50    6.22
   0  -4  10  163.57    5.71
   0  -4  10  143.08    5.27
   0  -4  10  158.89    4.41
   0  -4  10  163.44    5.08
   0   4  10  158.50    4.95
   0   4 -10  153.04    4.91
   0   4 -10  146.31    5.62
   0  -4  12   81.93    2.99
   0   4 -12   84.91    2.89
   0   4  12   80.12    4.45
   0   4  12   87.08    3.35
   0   4  12   75.92    4.70
   0   4 -12   84.98    3.13
   0   4  12   88.51    3.81
   0  -4  12   81.25    3.67
   0   4 -12   78.91    3.49
   0  -4 -12   82.14    4.46
   0   4 -14   68.83    2.37
   0  -4  14   70.39    2.45
   0   4 -14   73.19    2.61
   0  -4  14   61.61    2.93
   0   4  14   73.19    3.31
   0   4 -14   54.20    2.66
   0  -4 -14   69.02    3.57
   0   4 -14   57.25    3.69
   0   4  14   73.71    3.96
   0   4  14   72.19    2.76
   0  -4  14   69.63    3.62
   0  -4  16   11.24    1.17
   0   4  16   18.35    1.09
   0   4  16   13.76    1.59
   0   4 -16   19.16    1.08
   0  -4 -16   14.48    0.95
   0  -5  -1  202.90    5.26
   0   5   1  206.99    4.79
   0  -5   1  198.67    5.21
   0   5  -1  198.53    5.11
   0   5   1  208.23    4.51
   0  -5   1  208.26    5.15
   0   5  -1  198.21    4.31
   0  -5   1  197.16    4.16
   0   5   1  198.01    4.61
   0   5   1  200.60    5.61
   0   5   1  205.81    5.76
   0   5  -1  199.90    4.44
   0   5  -1  211.14    5.21
   0   5   1  206.72    4.60
   0  -5   1  211.59    4.43
   0   5   1  200.23    4.51
   0   5   1  207.45    5.36
   0   5   1  204.84    5.61
   0   5  -1  198.32    4.50
   0   5  -1  205.72    5.48
   0   5   1  201.38    4.87
   0   5   3 1340.46   28.69
   0   5   3 1407.09   27.36
   0   5  -3 1418.41   27.63
   0  -5  -3 1465.33   27.81
   0   5   3 1457.66   26.94
   0   5  -3 1483.18   26.91
   0   5   3 1443.39   26.79
   0   5  -3 1432.19   27.64
   0   5  -3 1437.69   26.54
   0   5  -3 1467.82   26.67
   0  -5   3 1452.95   26.64
   0   5   3 1374.86   28.17
   0   5   3 1433.38   26.91
   0   5   3 1439.83   26.69
   0   5   3 1390.41   28.55
   0   5   3 1423.14   27.00
   0   5  -3 1402.04   26.57
   0   5   3 1435.40   28.26
   0   5  -3 1376.26   27.05
   0  -5   3 1433.67   26.97
   0   5   3 1443.60   26.93
   0  -5   3 1442.76   27.83
   0   5  -3 1402.30   26.84
   0   5   5  331.12    8.19
   0   5   5  335.81    9.30
   0   5   5  333.24    8.68
   0  -5  -5  335.51    8.13
   0   5  -5  333.55    6.78
   0   5  -5  326.00    7.01
   0  -5   5  334.71    7.08
   0   5   5  327.96    9.01
   0   5   5  335.47    7.06
   0   5   5  331.73    8.62
   0   5   5  369.42    8.82
   0  -5   5  333.18    8.25
   0  -5   5  334.74    8.19
   0   5   7  113.06    4.66
   0   5   7  128.79    5.16
   0   5   7  134.13    5.60
   0   5   7  124.74    4.22
   0   5   7  119.63    3.54
   0   5   7  115.52    3.87
   0  -5  -7  129.00    4.63
   0   5  -7  120.55    3.34
   0   5  -7  123.49    3.46
   0   5   7  121.33    5.40
   0   5   7  123.65    4.97
   0   5   7  125.66    3.68
   0   5   7  119.87    4.80
   0   5   7  134.91    3.76
   0  -5   7  128.37    4.39
   0  -5   7  121.37    3.46
   0  -5   7  125.16    4.51
   0  -5   7  131.43    4.83
   0   5   7  118.88    3.88
   0  -5   7  122.60    3.98
   0  -5   7  126.52    4.77
   0   5  -7  118.63    3.83
   0   5   9  773.23   16.38
   0   5   9  817.68   18.94
   0  -5  -9  772.08   17.44
   0   5  -9  757.73   15.30
   0  -5   9  739.93   15.39
   0   5  -9  753.49   15.43
   0   5   9  768.88   17.90
   0   5   9  741.07   18.65
   0   5   9  763.13   15.74
   0  -5   9  742.66   15.55
   0  -5   9  760.99   17.16
   0  -5   9  773.67   17.35
   0   5   9  796.39   15.62
   0  -5   9  777.00   16.31
   0   5   9  788.67   16.16
   0   5  -9  763.40   16.12
   0   5  11   60.95    3.34
   0  -5  11   57.96    2.46
   0   5 -11   59.29    2.44
   0   5 -11   59.81    2.60
   0   5  11   63.68    4.06
   0   5  11   61.28    2.85
   0   5  11   61.43    4.50
   0  -5  11   61.35    2.69
   0  -5  11   57.26    3.54
   0  -5  11   59.22    3.27
   0   5  11   59.26    3.33
   0   5 -11   58.42    3.06
   0   5 -13   40.24    1.96
   0  -5  13   43.04    2.00
   0   5  13   44.82    2.34
   0   5  13   42.62    3.64
   0   5  13   47.52    3.45
   0   5 -13   45.02    2.18
   0  -5  13   37.51    2.59
   0   5  13   43.96    2.94
   0  -5 -13   47.94    3.13
   0   5 -13   41.00    2.51
   0  -5  15   23.15    1.20
   0   5 -15   25.48    1.33
   0   5 -15   18.61    1.45
   0   5 -15   19.26    2.04
   0  -5  15   19.43    1.62
   0   5  15   24.07    1.43
   0   5  15   23.39    2.10
   0  -6   0 1001.84   19.82
   0   6   0  989.03   19.16
   0   6   0 1014.58   20.31
   0   6   0  957.80   19.29
   0   6   0 1044.69   19.33
   0   6   0 1000.77   19.10
   0  -6   0 1026.52   20.18
   0  -6  -2   20.13    2.09
   0   6  -2   17.46    1.72
   0   6  -2   18.44    1.88
   0  -6   2   15.89    1.90
   0   6  -2   19.15    1.25
   0  -6   2   16.03    0.95
   0   6   2   16.23    2.00
   0   6   2   19.24    2.11
   0   6   2   17.89    1.48
   0   6  -2   19.42    1.28
   0   6   2   16.78    1.56
   0  -6   2   16.78    1.30
   0   6   2   17.61    1.77
   0   6   2   15.96    2.42
   0   6   2   18.14    2.09
   0   6   2   17.53    2.27
   0   6  -4  654.11   14.04
   0   6   4  640.02   13.18
   0   6   4  656.00   13.02
   0  -6  -4  642.27   14.19
   0  -6   4  646.91   14.25
   0  -6   4  666.85   12.87
   0   6   4  659.30   14.93
   0   6   4  625.18   15.14
   0   6   4  654.66   12.89
   0   6   4  677.23   13.22
   0  -6   4  627.37   13.62
   0   6   4  704.69   15.00
   0   6   4  641.02   13.28
   0  -6   4  654.57   14.25
   0   6   4  659.67   13.32
   0   6   4  670.06   14.84
   0   6   4  659.85   13.78
   0   6   4  669.21   14.20
   0   6   4  606.68   15.52
   0   6   6  212.46    6.96
   0   6   6  216.58    7.54
   0   6   6  211.01    6.34
   0   6   6  202.29    5.87
   0   6   6  207.37    5.14
   0   6  -6  197.18    6.00
   0   6   6  195.39    5.36
   0  -6  -6  215.43    6.63
   0   6  -6  207.12    4.93
   0   6  -6  207.82    4.64
   0  -6   6  193.10    4.98
   0   6  -6  206.18    4.96
   0   6   6  195.80    7.18
   0   6   6  215.27    6.90
   0   6   6  214.53    5.32
   0   6   6  223.43    5.42
   0  -6   6  204.90    5.78
   0  -6   6  203.28    5.04
   0   6   6  218.91    6.80
   0   6   6  207.28    5.51
   0  -6   6  203.68    5.51
   0  -6   6  210.52    6.38
   0   6  -6  204.38    5.34
   0   6   8  167.94    7.11
   0   6   8  161.15    5.36
   0  -6  -8  169.04    7.33
   0   6   8  167.94    4.66
   0   6   8  152.06    5.09
   0  -6  -8  175.99    6.02
   0   6  -8  164.13    4.39
   0   6  -8  164.90    4.45
   0   6   8  169.40    4.81
   0   6   8  165.48    6.95
   0   6   8  165.14    6.36
   0  -6   8  165.69    4.54
   0   6   8  172.82    4.76
   0  -6   8  160.91    5.84
   0  -6   8  168.95    5.16
   0  -6   8  170.00    6.13
   0   6   8  168.95    5.15
   0   6  -8  165.24    4.99
   0   6  10  437.45   10.27
   0  -6 -10  430.78   12.80
   0  -6  10  400.88    8.96
   0   6 -10  405.03    8.89
   0   6 -10  387.76    8.92
   0   6  10  414.38   11.60
   0   6  10  419.94    9.42
   0   6  10  385.21   11.99
   0  -6  10  407.98    9.89
   0   6  10  403.41    9.83
   0   6 -10  376.66    9.58
   0  -6  10  420.71    9.20
   0  -6  10  398.31   10.74
   0  -6  10  404.07   10.89
   0   6  12    5.39    2.13
   0   6  12    4.20    2.39
   0  -6  14    8.81    0.97
   0   6 -14   10.24    1.16
   0   6 -14    8.93    1.42
   0  -6  14    7.80    1.54
   0   6 -14    9.23    1.93
   0   6  14    9.75    1.28
   0   6  14   10.45    1.91
   0   7  -1    5.38    1.99
   0   7  -1    6.90    1.98
   0   7   1    9.05    2.14
   0   7   1    4.47    2.05
   0   7  -1    5.91    1.58
   0   7   1    6.36    1.75
   0   7   1    7.73    1.29
   0   7  -1    8.05    1.81
   0   7   1    6.13    1.87
   0   7   1    7.37    1.23
   0  -7  -1    6.82    1.73
   0  -7   1    6.45    1.69
   0   7  -1    4.48    1.22
   0   7  -3    1.66    1.77
   0   7  -3    1.83    1.39
   0   7   3    1.43    1.23
   0   7  -3    0.52    1.11
   0   7   3    1.45    1.88
   0   7  -3    1.31    1.01
   0  -7   3   -0.08    1.81
   0   7   3    2.97    2.00
   0   7   3    0.97    1.17
   0   7   3    2.55    1.75
   0   7   3    2.96    1.82
   0  -7   3    0.38    1.74
   0   7   3    0.86    1.30
   0   7   3    1.60    1.49
   0   7   3    0.87    2.15
   0   7  -3    2.02    1.73
   0   7   3    1.49    1.64
   0   7   3    2.04    1.92
   0   7   3    1.75    2.33
   0   7   5    0.34    1.95
   0   7   5    1.15    2.41
   0   7   5    0.11    2.42
   0   7   5   -0.07    1.86
   0   7  -5    0.41    1.84
   0   7   5    1.34    2.01
   0   7  -5    1.46    1.40
   0   7   5    0.59    1.29
   0   7  -5    1.92    0.98
   0  -7   5    0.89    0.83
   0   7   5    1.72    1.19
   0   7   5    1.16    1.89
   0   7   5    0.54    1.93
   0   7   5    0.99    1.94
   0  -7   5    1.19    1.09
   0  -7   5    2.33    1.41
   0   7   5    1.06    1.64
   0  -7   5    1.49    1.93
   0   7   5    2.42    1.37
   0  -7   5    0.87    1.93
   0   7  -5    2.47    1.24
   0  -7  -7   80.06    3.84
   0   7   7   78.21    2.99
   0   7   7   75.73    3.57
   0   7  -7   55.81    3.73
   0  -7  -7   86.93    5.19
   0   7  -7   60.70    3.19
   0  -7   7   87.04    4.47
   0   7  -7   76.18    3.15
   0   7  -7   81.38    2.80
   0   7   7   78.25    4.84
   0   7   7   79.13    4.45
   0   7   7   81.14    3.16
   0   7   7   77.92    3.15
   0  -7   7   74.30    2.79
   0  -7   7   76.88    3.53
   0  -7   7   77.47    3.35
   0   7   7   80.49    3.48
   0  -7   7   81.78    4.19
   0   7   7   91.25    5.26
   0   7   7   78.09    4.20
   0   7   7   81.26    4.85
   0   7   7   72.18    3.71
   0   7   9  106.67    4.67
   0  -7  -9  132.41    6.48
   0  -7   9  110.56    3.50
   0   7  -9  116.43    3.56
   0  -7   9  108.44    3.60
   0   7   9  116.49    3.89
   0  -7   9  108.68    4.86
   0   7   9  122.30    6.13
   0   7   9  110.43    5.42
   0   7   9  119.44    3.96
   0   7   9  111.18    4.38
   0  -7   9  112.04    4.26
   0   7  -9  107.35    4.07
   0  -7   9  108.18    5.11
   0  -7  11    2.40    1.59
   0  -7  11    1.93    1.57
   0   7  11    3.61    2.47
   0   7  11    3.56    2.14
   0  -7  13    1.66    0.83
   0   7  13   -0.58    1.71
   0   7  13    1.05    1.93
   0   7  13    1.35    1.15
   0   7 -13    3.02    1.73
   0  -7  13    0.91    1.49
   0   7 -13    0.85    1.27
   0   8   0   10.35    1.92
   0  -8   0   11.17    1.95
   0   8   0    9.13    2.02
   0   8   0    8.39    1.43
   0   8   0   10.13    1.40
   0   8   0   11.69    2.45
   0   8   0    8.49    2.25
   0   8   2   51.26    2.81
   0   8  -2   48.64    2.65
   0   8   2   50.43    2.31
   0   8  -2   50.32    2.23
   0  -8  -2   51.73    2.97
   0   8   2   49.84    2.41
   0   8  -2   53.85    2.21
   0   8   2   50.53    3.30
   0  -8   2   50.42    3.25
   0   8   2   50.05    3.62
   0   8  -2   52.03    3.32
   0   8   2   50.55    3.31
   0   8   2   43.35    2.61
   0   8  -2   47.60    3.15
   0  -8   4   18.48    2.51
   0   8   4   15.96    2.83
   0   8   4   17.95    2.68
   0   8   4   14.57    1.77
   0  -8  -4   18.60    2.14
   0   8  -4   18.23    1.76
   0   8  -4   17.01    2.09
   0   8   4   19.11    2.41
   0   8   4   18.40    1.76
   0   8  -4   17.12    2.16
   0   8   4   17.94    2.52
   0   8   4   19.57    1.91
   0  -8   4   15.79    2.41
   0   8   4   16.28    2.64
   0   8   4   18.28    2.20
   0   8   4   20.66    3.10
   0   8  -6    5.02    1.42
   0  -8   6    2.83    2.25
   0   8   6    4.12    2.24
   0   8   6    4.31    2.38
   0   8   6    4.08    1.52
   0  -8  -6    5.03    2.02
   0   8  -6    4.77    1.95
   0  -8  -6    4.69    1.48
   0  -8  -6    4.37    1.37
   0  -8  -6    5.41    1.99
   0   8  -6    3.72    1.76
   0   8   6    4.58    1.52
   0   8   6    7.37    2.35
   0  -8   6    5.38    1.14
   0  -8   6    5.34    1.65
   0   8   6    6.25    1.62
   0   8   6    5.22    1.99
   0   8   6    6.80    2.92
   0   8   6    5.83    2.41
   0   8   6    6.40    2.04
   0  -8   8    0.49    2.26
   0   8  -8    2.01    1.54
   0   8   8    0.35    1.52
   0   8   8    1.00    2.02
   0   8   8    1.24    2.52
   0   8   8    0.70    2.38
   0   8   8    0.57    1.49
   0  -8   8    0.47    1.64
   0  -8   8    0.59    1.03
   0   8   8    2.17    2.15
   0  -8   8    1.51    1.77
   0   8   8   -1.24    1.57
   0   8   8    0.52    2.03
   0  -8  10   14.14    2.07
   0  -8  10   15.07    2.21
   0  -8  10   15.18    2.23
   0   8  10   13.51    2.54
   0   8  10   16.32    3.03
   0  -8  12   10.84    1.06
   0   8 -12    8.46    1.93
   0   8  12   10.18    1.34
   0   8  12   12.14    2.14
   0  -8  12   10.64    1.68
   0   8 -12   10.04    1.52
   0   9   1   34.71    2.96
   0   9  -1   34.08    2.06
   0   9   1   37.25    2.20
   0   9  -1   41.10    2.18
   0   9   1   35.21    2.17
   0   9   1   34.63    2.65
   0   9  -1   36.17    2.58
   0  -9  -1   38.34    2.87
   0  -9   1   37.75    3.05
   0   9  -1   43.34    3.37
   0   9   1   35.93    3.40
   0   9   1   35.27    3.16
   0   9  -1   34.66    3.19
   0   9   3  150.86    4.56
   0   9   3  139.23    5.75
   0   9  -3  146.93    4.18
   0  -9  -3  143.28    5.24
   0   9   3  136.40    4.14
   0   9  -3  135.32    4.43
   0   9   3  147.07    4.62
   0  -9   3  133.14    5.28
   0   9   3  131.39    4.73
   0   9  -3  141.00    5.67
   0   9   3  145.23    6.12
   0   9   3  136.64    5.37
   0  -9   5  365.90   10.04
   0   9   5  379.82    8.81
   0   9   5  367.03    8.46
   0  -9  -5  346.54    9.47
   0   9  -5  374.17    8.49
   0   9  -5  367.25    8.35
   0  -9   5  357.77    8.22
   0   9   5  386.95    8.99
   0  -9   5  366.06    9.96
   0   9   5  381.85   10.08
   0   9  -5  372.31   10.37
   0   9   5  366.58   10.95
   0   9   5  359.58    9.32
   0  -9   7   35.74    3.40
   0   9  -7   27.17    1.99
   0   9   7   30.77    3.69
   0   9   7   29.91    3.13
   0   9   7   27.63    2.19
   0   9  -7   27.91    1.95
   0   9   7   32.29    2.95
   0   9   7   31.27    2.12
   0   9   7   30.79    2.39
   0  -9   7   27.64    1.73
   0  -9   7   30.98    2.23
   0  -9   7   29.48    3.05
   0   9   7   29.75    2.82
   0   9   7   30.66    3.12
   0   9   7   27.70    3.65
   0   9  -7   27.18    3.21
   0  -9   9   22.62    1.55
   0   9  -9   20.77    2.49
   0   9   9   28.35    2.03
   0   9   9   25.08    2.93
   0   9  -9   23.82    1.73
   0  -9   9   23.14    2.53
   0  -9   9   23.52    2.50
   0  -9   9   22.16    1.57
   0  -9   9   21.32    2.05
   0  -9   9   27.41    2.81
   0   9  -9   21.71    1.87
   0   9 -11    6.37    2.00
   0  -9  11   14.71    1.11
   0   9 -11   12.42    1.97
   0   9  11   15.64    1.48
   0  -9  11   18.34    1.97
   0  -9  11   16.84    1.80
   0  -9  11   11.45    1.59
   0   9 -11   11.42    1.47
   0  10   0   60.72    3.15
   0  10   0   62.59    2.70
   0 -10   0   62.75    3.67
   0  10   0   64.04    2.84
   0 -10   0   60.88    3.42
   0  10   0   62.81    3.94
   0  10   0   61.98    3.93
   0  10   2   20.04    1.85
   0  10  -2   19.75    1.85
   0  10   2   20.56    2.45
   0  10  -2   18.75    2.35
   0 -10  -2   19.25    2.50
   0 -10   2   19.38    2.60
   0  10   2   23.10    2.08
   0 -10   2   17.05    2.46
   0  10  -2   18.75    2.73
   0  10   2   24.71    3.23
   0  10   2   20.69    2.81
   0  10   4    3.67    1.50
   0  10  -4    3.05    1.41
   0  10   4    3.31    2.26
   0  10  -4    4.50    1.92
   0 -10   4    3.43    2.22
   0 -10   4    2.67    2.11
   0  10   4    2.97    1.67
   0  10  -4    6.49    2.45
   0  10   4    3.45    1.95
   0  10   4    3.40    2.41
   0  10   4    2.03    2.70
   0  10   6  225.17    5.83
   0  10   6  224.71    6.18
   0 -10   6  243.16    7.90
   0  10   6  244.16    6.32
   0 -10   6  211.90    7.23
   0 -10   6  225.99    7.21
   0  10   6  236.96    6.91
   0 -10   8   37.76    1.85
   0 -10   8   39.98    2.91
   0 -10   8   40.33    3.21
   0  10  -8   37.71    3.15
   0  10  -8   39.92    2.01
   0 -10  10    1.72    0.77
   0 -10  10    1.59    1.29
   0 -10  10    4.26    1.45
   0 -10  10    2.29    1.13
   0  10 -10   -0.19    1.67
   0 -11   1   29.16    2.66
   0 -11  -1   28.68    2.58
   0  11   1   29.23    1.99
   0  11  -1   30.39    1.98
   0  11   1   27.06    2.48
   0  11  -1   27.78    2.40
   0 -11   3   17.61    2.48
   0 -11   3   20.05    2.92
   0  11   3   21.50    2.06
   0 -11   3   19.82    2.44
   0  11  -3   22.34    2.84
   0  11   3   24.07    2.80
   0  11   3   20.46    3.11
   0  11  -5  164.01    4.36
   0  11   5  169.02    4.86
   0  11   5  164.98    4.54
   0 -11   5  162.56    6.09
   0 -11   5  151.63    5.64
   0 -11   5  155.59    4.13
   0 -11   5  151.98    5.45
   0  11   5  169.42    6.52
   0  11   5  170.95    5.77
   0  11  -5  174.60    5.80
   0 -11   7    9.63    1.05
   0 -11   7   10.34    1.82
   0  11  -7   12.87    2.20
   0 -11   7    9.42    2.06
   0  11  -7   10.75    1.24
   0  11   7    9.98    2.07
   0  11  -9    3.21    1.51
   0 -11   9    6.45    1.45
   0 -11   9    4.94    1.40
   0 -11   9    5.05    0.77
   0 -12   0   23.75    2.51
   0  12   0   21.00    2.56
   0  12   0   24.28    2.59
   0  12   0   24.26    1.71
   0  12   0   23.05    2.14
   0 -12   2   21.77    2.66
   0  12   2   23.12    2.53
   0  12   2   25.34    2.90
   0  12  -2   28.13    2.64
   0  12   2   24.88    1.77
   0  12  -2   23.25    2.02
   0  12  -2   26.95    1.73
   0  12   2   25.71    2.22
   0 -12   4   15.78    1.91
   0  12   4   17.87    2.30
   0  12  -4   18.33    2.29
   0  12   4   18.31    2.03
   0  12   4   18.19    1.57
   0  12  -4   15.12    1.39
   0 -12   6   31.46    2.30
   0 -12   6   28.07    2.26
   0  12  -6   39.93    2.41
   0  12  -6   34.09    1.50
   0  12   6   37.70    2.22
   0 -12   8    3.39    1.12
   0 -13   1   12.67    1.41
   0  13   1   14.17    1.92
   0  13  -1   13.90    1.82
   0  13   1   14.46    1.58
   0  13  -1   13.88    1.23
   0  13  -1   12.32    1.44
   0  13   1   17.02    1.28
   0 -13   3   13.21    1.49
   0  13   3   17.46    1.90
   0  13  -3   17.02    1.80
   0  13   3   17.42    1.65
   0  13  -3   18.07    1.14
   0  13   3   18.38    1.27
   0 -13   5    6.39    1.25
  -1   0  17    0.91    0.86
   1   0 -17   -0.61    0.83
  -1   0  15   -0.11    1.39
  -1   0  15   -0.78    1.69
   1   0 -15    1.10    1.58
   1   0 -15    0.21    1.33
  -1   0  13    0.12    1.81
  -1   0  13    0.38    1.54
   1   0 -13    0.40    1.03
   1   0 -13    0.54    1.40
   1   0 -13    0.40    1.80
  -1   0  11   -0.54    1.82
   1   0 -11    1.52    1.40
  -1   0  11    0.72    1.34
  -1   0  11    0.05    1.50
   1   0 -11    1.16    1.70
  -1   0  11   -0.33    1.00
   1   0  -9   -0.82    1.66
  -1   0   9    0.09    0.76
  -1   0   9   -0.35    1.17
   1   0  -9    0.47    1.36
   1   0  -9   -0.16    1.22
  -1   0   7    0.75    1.58
  -1   0   7   -0.25    0.96
   1   0  -7   -0.22    1.51
  -1   0   7    0.26    0.69
   1   0  -7    0.12    0.73
  -1   0   7   -0.42    1.18
  -1   0   7    0.55    1.09
  -1   0   7    0.15    0.75
  -1   0   7   -0.48    1.08
   1   0  -7    0.18    1.11
   1   0  -7   -0.34    1.12
  -1   0   5    1.90    0.63
  -1   0   5    0.41    0.66
   1   0  -5    0.28    0.64
  -1   0   5    0.12    0.63
  -1   0   5    0.03    1.09
  -1   0   5    0.47    0.97
  -1   0   5    0.55    0.72
   1   0  -5    0.27    1.16
  -1   0   5   -0.10    1.67
  -1   0   5   -0.20    1.09
  -1   0   3    0.15    0.94
   1   0  -3    0.40    0.86
  -1   0   3    0.03    0.44
   1   0  -3    0.25    0.44
  -1   0   3    0.44    0.78
  -1   0   3   -0.17    0.94
  -1   0   3   -0.28    0.91
  -1   0   3    0.16    0.71
  -1   0   3    0.25    0.84
  -1   0   3    0.11    0.95
  -1   0   3   -0.22    0.80
  -1   0   1    0.17    1.02
   1   0  -1    0.27    0.91
  -1   0   1    0.02    0.81
   1   0  -1   -0.41    0.88
  -1   0   1    0.24    0.44
   1   0  -1   -0.21    0.69
  -1   0   1    0.20    0.27
  -1   0   1    0.07    0.52
  -1   0   1   -0.02    0.40
  -1   0   1    0.43    0.54
  -1   0   1    0.08    0.59
   1   0  -1    0.21    0.45
   1   0   1   -0.24    0.81
  -1   0  -1   -0.03    0.54
   1   0   1    0.74    0.49
   1   0   1   -0.10    0.44
   1   0   1    0.54    0.69
   1   0   1    0.01    0.68
   1   0   1    0.12    0.70
  -1   0  -1   -0.17    0.90
   1   0   1   -0.16    1.02
   1   0   1    0.30    0.35
  -1   0  -1   -0.21    0.61
  -1   0  -1   -0.01    0.90
  -1   0  -1    0.08    0.64
   1   0   1   -0.52    0.68
   1   0   3    0.13    0.60
   1   0   3    0.36    0.75
   1   0   3    3.42    0.75
   1   0   3    0.49    0.59
  -1   0  -3    0.61    0.78
  -1   0  -3    0.01    0.45
   1   0   3    0.24    0.79
  -1   0  -3   -0.18    1.33
  -1   0  -3    0.01    0.50
   1   0   3   -0.20    0.86
   1   0   3   -0.01    0.57
   1   0   3    0.23    0.52
   1   0   3    0.36    0.86
   1   0   3    0.41    0.96
   1   0   3    0.38    0.96
  -1   0  -3    0.28    0.69
  -1   0  -3    0.23    1.17
  -1   0  -3    0.06    0.87
   1   0   5   -0.03    0.98
   1   0   5    0.33    1.07
  -1   0  -5   -0.06    1.44
   1   0   5    0.43    0.71
   1   0   5    0.29    0.81
   1   0   5    0.39    0.67
   1   0   5    0.27    0.77
   1   0   5   -0.06    0.65
   1   0   5    1.47    1.15
   1   0   5   -0.07    1.09
  -1   0  -5    0.54    0.85
  -1   0  -5   -0.57    1.06
   1   0   5    0.33    0.89
   1   0   5    0.38    0.84
   1   0   5    0.76    0.73
  -1   0  -7   -0.42    1.59
   1   0   7   -0.37    0.86
   1   0   7    1.06    1.20
  -1   0  -7   -0.55    0.89
   1   0   7    0.74    1.25
  -1   0  -7    0.77    1.19
  -1   0  -9    0.35    1.77
  -1   0  -9    0.75    1.13
   1   0   9    1.24    0.85
   1   0   9   -0.12    1.01
  -1   0  -9   -0.42    1.12
   1   0   9    0.57    1.37
   1   0   9    0.32    1.32
   1   0   9   -0.11    1.65
  -1   0  -9   -0.40    1.55
  -1   0  -9    0.89    1.34
   1   0  11    1.01    2.01
   1   0  11    0.77    1.39
   1   0  11    0.13    1.94
  -1   0 -11    0.63    1.91
   1   0  11    1.07    0.96
   1   0  13   -0.12    1.46
  -1   0 -13    0.90    1.73
  -1   0 -15   -1.00    0.95
   1   0  15    0.16    1.14
   1   0  15   -0.28    1.60
  -1   1  16   18.67    1.91
  -1   1  16   19.91    1.56
  -1  -1  16   20.42    1.65
   1   1 -16   20.96    1.53
   1  -1 -16   19.39    1.47
  -1   1  14   15.37    2.38
  -1  -1  14   18.76    2.44
   1   1 -14   20.58    2.56
   1  -1 -14   17.04    2.55
   1   1 -14   17.58    1.79
  -1  -1  12   26.24    1.68
   1   1 -12   27.70    1.66
   1  -1 -12   23.56    2.94
  -1   1  12   24.60    2.25
  -1   1  12   23.48    2.78
  -1  -1  12   21.60    2.69
  -1   1  12   26.69    2.28
   1   1 -12   25.60    2.50
   1  -1 -12   27.02    2.44
  -1  -1  12   30.32    2.20
   1   1 -12   27.06    2.06
   1   1 -12   25.50    2.91
  -1   1  10   70.20    2.45
  -1  -1  10   68.68    2.42
  -1   1  10   68.28    3.60
   1   1 -10   78.15    3.89
   1  -1 -10   77.94    4.33
   1  -1 -10   69.41    3.44
  -1  -1  10   69.07    2.87
  -1   1  10   73.84    2.97
   1   1 -10   71.95    3.57
  -1  -1  10   69.02    2.74
   1   1 -10   73.81    2.92
  -1   1   8  193.37    5.92
  -1   1   8  186.16    4.63
   1   1  -8  190.38    4.94
   1  -1  -8  193.68    6.29
  -1  -1   8  187.13    4.26
  -1   1   8  181.15    5.56
  -1   1   8  183.76    5.77
  -1  -1   8  191.41    5.34
  -1  -1   8  184.22    4.34
  -1   1   8  189.07    4.51
   1   1  -8  186.51    5.53
   1  -1  -8  206.30    4.64
   1   1  -8  190.11    5.58
   1  -1  -8  194.26    5.51
  -1   1   6  457.57   10.41
  -1  -1   6  439.33    8.59
  -1   1   6  448.15    9.14
   1   1  -6  446.35    9.91
   1   1  -6  446.70    9.21
  -1  -1   6  429.15    9.97
  -1  -1   6  433.21    8.74
  -1  -1   6  451.87    8.67
  -1   1   6  442.05    8.78
   1   1  -6  453.63    8.88
  -1   1   6  444.37    9.99
  -1  -1   6  434.63    9.37
  -1   1   6  417.69    9.70
  -1   1   6  438.13    8.61
  -1  -1   6  451.91    9.60
  -1  -1   6  494.54    8.93
  -1  -1   6  474.75    8.90
  -1  -1   6  448.77    9.69
   1   1  -6  441.49    9.81
   1  -1  -6  455.61    8.95
   1   1  -6  461.03    9.83
   1  -1  -6  473.75    9.92
  -1   1   4  175.68    4.05
  -1   1   4  161.80    4.86
  -1   1   4  177.60    4.12
  -1   1   4  173.75    3.56
   1  -1  -4  168.43    4.28
  -1  -1   4  170.71    4.30
   1   1  -4  175.21    3.82
   1  -1  -4  187.45    4.30
  -1  -1   4  161.22    3.38
  -1   1   4  172.50    3.56
  -1   1   4  170.92    3.45
  -1   1   4  182.09    4.37
  -1  -1   4  167.27    3.73
  -1   1   4  170.09    4.17
  -1  -1   4  178.09    4.16
  -1  -1   4  171.94    3.57
  -1   1   4  170.85    3.54
   1  -1  -4  174.09    3.75
  -1  -1   4  178.10    4.03
   1  -1  -4  186.72    3.61
   1   1  -4  167.74    4.64
   1  -1  -4  180.09    4.19
   1   1  -4  172.26    4.19
  -1  -1   4  179.42    4.25
  -1  -1   4  181.70    3.90
  -1   1   2 7174.68  129.24
  -1   1   2 7642.68  129.20
  -1   1   2 7104.15  129.01
  -1   1   2 7283.23  128.91
  -1  -1   2 7197.61  129.09
   1  -1  -2 7275.91  129.66
  -1   1   2 7255.24  129.08
   1   1  -2 7111.19  128.88
  -1   1   2 7276.94  128.86
  -1   1   2 7293.18  129.33
  -1   1   2 7432.52  129.52
  -1   1   2 6915.16  128.97
  -1   1   2 6965.12  128.99
  -1  -1   2 6938.25  129.28
  -1  -1   2 7186.30  128.91
  -1   1   2 6986.40  128.95
  -1  -1   2 6773.96  129.09
   1  -1  -2 6978.55  129.20
   1   1  -2 6980.56  129.48
   1   1  -2 6335.77  129.29
   1  -1  -2 7241.59  128.88
  -1  -1   2 6867.14  129.34
   1   1  -2 7023.90  129.47
   1   1   0 1128.08   21.20
   1   1   0 1167.20   21.29
   1  -1   0 1183.23   21.61
  -1  -1   0 1169.98   21.20
  -1  -1   0 1178.53   21.55
   1   1   0 1117.85   20.96
   1   1   0 1192.88   21.06
   1   1   0 1134.70   20.97
  -1   1   0 1165.43   21.01
  -1   1   0 1172.56   21.25
   1   1   0 1167.50   20.95
  -1   1   0 1171.36   21.11
  -1   1   0 1153.55   21.05
   1   1   0 1134.84   21.06
   1   1   0 1121.52   21.13
  -1   1   0 1146.30   20.97
   1   1   0 1114.88   20.97
   1  -1   0 1166.58   21.12
   1  -1   0 1159.15   21.09
  -1   1   0 1168.01   21.17
   1  -1   0 1157.46   21.32
   1   1   0 1183.55   21.34
  -1  -1   0 1141.73   21.03
  -1   1   0 1161.23   21.10
   1  -1   0 1135.95   21.16
  -1   1   0 1168.99   21.14
   1   1   2 9336.92  169.34
   1   1   2 9236.71  169.71
   1   1   2 9500.14  169.28
   1   1   2 9320.84  168.98
   1   1   2 9365.39  169.05
   1  -1   2 9405.80  169.78
  -1  -1  -2 9355.43  169.80
   1  -1   2 9168.04  169.35
  -1  -1  -2 9391.07  169.24
   1   1   2 9319.69  169.17
   1   1   2 9297.72  169.00
   1   1   2 9399.14  169.08
  -1   1  -2 9349.59  169.27
   1  -1   2 9351.27  169.07
   1   1   2 9343.26  168.92
  -1   1  -2 9332.92  169.01
   1   1   2 9355.55  169.13
   1   1   2 9347.15  169.04
   1   1   2 8884.76  169.65
   1   1   2 9262.80  169.06
   1  -1   2 9280.82  169.19
   1  -1   2 9323.84  168.92
   1   1   2 9358.55  169.13
  -1   1  -2 9306.33  169.18
  -1  -1  -2 9326.27  169.06
  -1   1  -2 9511.48  169.42
   1   1   4 1842.75   35.51
   1   1   4 2019.98   36.16
   1   1   4 1859.07   35.24
  -1  -1  -4 1959.85   36.60
  -1   1  -4 1921.25   36.35
   1  -1   4 1916.54   35.96
   1  -1   4 1913.70   35.23
   1   1   4 1978.26   35.41
   1   1   4 1911.29   35.32
   1   1   4 1958.04   35.25
   1  -1   4 1908.80   35.29
   1   1   4 1931.20   35.18
  -1  -1  -4 1932.32   34.90
  -1   1  -4 1928.63   35.13
   1  -1   4 1894.63   35.31
   1   1   4 1890.43   35.74
   1  -1   4 2023.01   35.23
   1  -1   4 1909.72   35.78
   1  -1   4 1869.48   35.18
  -1   1  -4 1894.28   35.82
   1  -1   4 1986.88   35.92
   1   1   4 1951.38   35.42
   1   1   4 1914.49   35.28
   1  -1   4 1956.13   35.52
  -1   1  -4 1870.26   35.82
   1  -1   4 1949.41   35.94
  -1  -1  -4 1896.07   35.27
  -1   1  -4 1857.81   35.49
  -1  -1  -4 1977.25   35.50
   1  -1   4 1877.84   35.84
  -1  -1  -4 1865.69   35.73
  -1   1  -4 1840.23   36.14
   1   1   6  208.43    5.33
   1   1   6  209.74    4.77
   1  -1   6  203.06    5.38
  -1   1  -6  198.59    5.73
   1  -1   6  198.53    4.48
   1   1   6  206.79    4.54
   1  -1   6  194.56    4.33
   1  -1   6  194.12    4.37
   1   1   6  207.03    4.43
  -1   1  -6  194.72    4.79
  -1   1  -6  197.69    4.15
   1  -1   6  205.23    4.52
   1   1   6  200.68    5.86
   1   1   6  189.94    4.81
   1   1   6  205.21    4.29
   1  -1   6  200.20    4.90
   1  -1   6  185.77    4.35
   1  -1   6  191.55    4.69
   1  -1   6  191.61    5.24
   1  -1   6  199.63    4.83
   1   1   6  205.86    4.54
   1  -1   6  184.58    4.42
   1   1   6  204.76    4.76
  -1   1  -6  190.79    5.08
  -1  -1  -6  210.95    4.56
  -1  -1  -6  204.98    4.87
  -1   1  -6  201.41    5.53
  -1   1  -6  212.57    4.85
  -1  -1  -8  243.37    7.38
   1   1   8  230.34    5.30
   1  -1   8  232.62    5.35
   1  -1   8  236.78    5.31
   1   1   8  223.09    5.40
  -1   1  -8  230.63    5.72
   1   1   8  228.66    7.17
   1  -1   8  233.00    5.32
   1   1   8  221.80    5.37
   1   1   8  227.24    5.59
   1  -1   8  235.75    5.78
  -1  -1  -8  223.13    5.96
  -1   1  -8  225.55    6.19
  -1   1  -8  252.95    5.92
  -1   1  -8  235.64    6.83
  -1  -1 -10   81.23    4.56
  -1   1 -10   78.87    3.10
   1   1  10   76.12    2.68
   1  -1  10   81.14    2.73
   1  -1  10   78.21    2.77
   1   1  10   79.18    3.11
   1  -1  10   80.86    3.27
  -1   1 -10   81.31    3.33
   1   1  10   76.86    4.11
   1   1  10   75.63    2.93
   1   1  10   76.93    4.27
   1  -1  12  235.23    5.88
   1  -1  12  238.89    6.38
   1  -1  12  247.91    8.23
   1  -1  12  224.87    6.13
   1   1  12  218.87    6.28
   1   1  12  228.24    8.00
  -1  -1 -12  250.78    8.27
  -1   1 -12  227.34    8.01
  -1   1 -12  245.63    6.39
   1   1  14   67.35    2.77
   1  -1  14   61.43    3.84
   1  -1  14   68.48    2.88
   1   1  14   66.01    3.92
  -1   1 -14   68.33    2.43
  -1  -1 -14   71.43    2.44
  -1  -1 -14   68.40    3.79
  -1   1 -14   61.18    3.78
   1   1  16    7.12    1.51
   1  -1  16    6.97    1.40
  -1  -1 -16    6.95    0.76
  -1   1 -16    6.53    0.81
  -1   1 -16    7.94    1.12
  -1  -1 -16    7.33    1.12
  -1  -2  17    1.85    0.85
  -1   2  17    2.28    0.83
   1   2 -17    3.32    0.82
   1   2 -15   64.69    2.53
   1   2 -15   58.61    2.06
  -1   2  15   60.44    2.62
  -1   2  15   57.93    3.37
  -1  -2  15   62.38    2.76
  -1   2  15   61.38    2.74
   1  -2 -15   60.60    3.53
   1   2 -15   59.01    3.35
   1   2 -13    0.67    1.50
  -1  -2  13    1.21    1.01
   1   2 -13    0.34    1.09
  -1   2  13    0.63    1.54
  -1  -2  13   -0.12    1.77
  -1   2  13    1.38    1.99
   1   2 -13    0.51    1.86
  -1   2  13    0.98    1.76
  -1  -2  13    1.69    1.57
   1   2 -13    0.50    1.76
   1   2 -13   -0.42    1.43
   1  -2 -13    0.80    1.87
  -1  -2  11   33.84    1.82
   1   2 -11   36.94    1.82
  -1   2  11   28.05    2.29
  -1   2  11   32.89    3.04
   1  -2 -11   35.68    3.36
  -1  -2  11   37.41    2.36
   1   2 -11   33.07    2.71
  -1   2  11   36.71    2.50
   1  -2 -11   38.42    2.65
   1   2 -11   35.36    2.98
   1   2 -11   36.29    2.32
   1  -2 -11   38.31    2.70
  -1   2   9    7.76    1.96
   1   2  -9   10.17    1.13
  -1  -2   9   10.60    1.03
  -1   2   9    7.12    1.81
  -1   2   9    8.34    1.49
  -1   2   9   12.97    2.09
   1  -2  -9   10.05    2.23
  -1  -2   9    9.37    1.61
  -1  -2   9    8.63    1.68
  -1   2   9    9.11    1.69
   1   2  -9   11.18    1.74
  -1  -2   9   10.88    1.61
   1   2  -9    9.98    1.46
   1   2  -9    8.24    1.82
   1  -2  -9   12.45    1.64
  -1   2   7  141.63    4.75
  -1   2   7  168.77    4.36
  -1   2   7  165.25    5.46
  -1  -2   7  153.68    3.55
   1   2  -7  166.66    3.70
  -1  -2   7  157.15    3.71
  -1   2   7  157.99    4.08
  -1   2   7  171.05    5.21
  -1  -2   7  157.08    4.96
   1   2  -7  170.37    4.43
   1  -2  -7  159.19    4.94
   1   2  -7  161.19    4.69
  -1  -2   7  164.68    4.72
  -1   2   7  164.42    3.69
  -1  -2   7  163.72    3.86
  -1  -2   7  164.70    3.88
  -1  -2   7  153.79    4.71
   1   2  -7  158.00    4.82
  -1  -2   7  166.39    4.77
  -1   2   7  162.06    3.65
  -1  -2   7  152.51    4.23
  -1  -2   7  162.91    4.26
   1   2  -7  164.00    4.27
   1  -2  -7  172.41    4.91
  -1   2   5  137.21    3.68
  -1   2   5  136.25    3.90
  -1   2   5  133.33    4.55
  -1   2   5  117.56    3.54
   1  -2  -5  143.70    4.06
   1   2  -5  131.70    3.54
   1   2  -5  134.52    3.55
   1  -2  -5  134.63    3.97
  -1   2   5  132.08    3.13
  -1  -2   5  136.14    3.94
  -1  -2   5  130.71    2.86
   1   2  -5  139.97    3.01
  -1   2   5  139.66    4.17
  -1   2   5  131.01    3.92
  -1   2   5  135.75    3.30
  -1  -2   5  138.27    3.83
  -1   2   5  136.26    3.11
  -1  -2   5  133.54    3.07
  -1  -2   5  137.99    3.79
   1   2  -5  129.01    3.83
   1  -2  -5  132.76    3.31
  -1  -2   5  139.17    3.62
  -1   2   3  230.75    4.94
  -1   2   3  222.95    5.10
  -1   2   3  215.84    5.69
  -1   2   3  215.68    5.06
  -1   2   3  224.64    4.43
  -1  -2   3  217.64    4.78
  -1   2   3  228.39    4.65
   1   2  -3  219.97    4.17
   1   2  -3  217.96    4.34
   1   2  -3  215.31    4.45
   1   2  -3  202.39    4.34
  -1   2   3  215.68    4.54
  -1   2   3  223.32    5.38
  -1   2   3  232.40    5.13
  -1   2   3  216.12    4.51
  -1   2   3  230.82    5.21
  -1  -2   3  216.50    4.35
  -1  -2   3  212.61    4.59
   1   2  -3  219.77    4.97
   1   2  -3  223.97    5.35
   1  -2  -3  215.99    4.49
   1   2  -3  214.04    5.09
  -1  -2   3  213.79    5.03
  -1   2   1  723.67   13.04
   1   2  -1  680.26   12.82
  -1   2   1  688.01   13.45
  -1   2   1  687.33   12.59
  -1   2   1  698.33   12.88
   1  -2  -1  682.54   12.75
   1   2  -1  691.13   12.75
   1   2  -1  715.52   13.19
  -1   2   1  696.06   12.94
  -1   2   1  717.18   12.64
  -1   2   1  669.03   12.53
   1   2  -1  683.08   12.61
   1   2  -1  668.26   12.59
  -1   2   1  649.13   12.60
  -1   2   1  665.40   13.10
  -1   2   1  691.82   13.40
   1   2  -1  640.21   12.75
  -1   2   1  694.65   13.17
  -1   2   1  681.15   12.68
  -1  -2   1  663.10   12.64
  -1   2   1  662.37   12.52
   1  -2  -1  667.08   12.55
  -1  -2   1  658.53   12.93
  -1   2  -1  698.96   13.32
   1   2   1  732.26   13.67
   1   2   1  615.07   13.37
   1   2   1  766.15   14.15
   1   2   1  710.58   13.37
   1   2   1  679.71   13.12
  -1   2  -1  706.13   13.41
  -1   2  -1  731.34   13.05
   1   2   1  701.80   13.04
   1  -2   1  690.72   12.97
  -1   2  -1  699.04   12.97
   1   2   1  701.31   13.14
  -1   2  -1  686.08   13.03
  -1   2  -1  708.30   13.29
   1   2   1  697.79   13.72
   1   2   1  736.81   13.54
   1   2   1  691.74   13.06
   1   2   1  700.68   13.20
  -1   2  -1  713.66   13.04
   1   2   1  759.55   14.01
   1  -2   1  717.88   13.19
   1   2   1  704.45   13.21
   1  -2   1  702.25   13.39
  -1   2  -1  709.47   13.02
   1  -2   1  707.97   13.44
   1  -2   1  681.41   13.56
  -1   2  -1  698.97   13.17
   1   2   3   17.46    2.01
   1   2   3   16.85    1.59
   1   2   3   16.54    1.72
   1   2   3   19.84    2.01
  -1  -2  -3   20.41    1.21
   1  -2   3   16.85    1.33
   1   2   3   15.10    1.12
   1  -2   3   17.59    1.66
  -1   2  -3   15.53    1.44
   1   2   3   12.22    1.40
   1   2   3   14.73    1.02
   1   2   3   17.35    1.18
   1  -2   3   18.00    0.99
  -1   2  -3   14.47    1.29
   1   2   3   16.31    1.57
   1   2   3   15.80    1.40
   1   2   3   17.37    1.81
   1   2   3   18.34    1.14
  -1   2  -3   13.92    0.90
   1   2   3   15.53    1.67
   1  -2   3   18.42    1.43
   1   2   3   16.28    0.91
  -1  -2  -3   18.46    0.87
   1  -2   3   19.13    0.66
   1   2   3   16.97    1.43
   1  -2   3   18.76    1.44
  -1   2  -3   15.62    1.32
   1  -2   3   17.71    1.75
  -1   2  -3   16.24    1.48
   1  -2   3   17.47    1.73
   1   2   5 1048.45   20.91
   1   2   5 1037.73   19.93
  -1  -2  -5 1075.62   21.28
  -1  -2  -5 1028.53   20.25
   1   2   5 1086.73   19.51
   1   2   5 1062.93   19.47
   1  -2   5 1032.34   19.33
   1   2   5 1009.94   19.58
   1  -2   5 1055.28   19.58
  -1   2  -5 1044.28   19.92
   1   2   5 1022.78   20.69
   1   2   5 1029.22   19.59
   1   2   5 1064.92   21.22
  -1   2  -5 1043.17   19.32
   1  -2   5 1004.34   19.43
   1  -2   5 1034.62   20.20
   1   2   5 1074.87   19.58
   1   2   5  993.26   20.25
   1  -2   5 1045.33   19.90
   1   2   5 1039.62   19.36
   1  -2   5 1015.69   20.30
   1  -2   5  986.11   19.22
   1   2   5 1061.22   19.77
  -1  -2  -5 1027.12   19.34
  -1   2  -5 1024.03   20.58
   1  -2   5 1074.78   20.48
  -1  -2  -5 1035.28   19.83
  -1   2  -5 1068.08   19.88
  -1  -2  -7   98.79    4.37
  -1   2  -7   88.98    3.41
   1  -2   7   88.64    3.64
  -1  -2  -7   93.09    3.01
  -1   2  -7   92.34    3.79
   1  -2   7  100.67    3.62
  -1   2  -7   93.62    3.09
   1   2   7   93.48    4.20
   1   2   7   84.20    3.70
   1  -2   7  101.09    3.53
   1   2   7   95.29    2.59
   1   2   7   92.87    3.29
   1  -2   7   93.18    3.35
   1   2   7   93.89    3.20
  -1  -2  -9    3.29    2.07
   1  -2   9    3.94    1.01
   1  -2   9    4.11    1.00
  -1   2  -9    7.25    1.41
   1  -2   9    4.38    1.01
   1  -2   9    3.04    1.63
   1   2   9    4.75    1.70
   1   2   9    2.82    1.94
   1   2   9    4.59    1.42
   1   2   9    6.08    2.06
  -1   2  -9    4.41    1.59
  -1   2  -9    4.58    1.70
  -1  -2 -11   40.57    3.67
  -1   2 -11   39.19    2.00
   1  -2  11   36.66    2.00
   1  -2  11   38.16    2.00
   1  -2  11   35.50    2.55
   1   2  11   41.74    2.67
   1   2  11   39.04    3.45
   1   2  11   34.06    3.46
   1   2  11   37.04    2.28
  -1   2 -11   41.78    2.65
  -1  -2 -11   42.72    3.32
  -1   2 -11   35.89    3.09
   1  -2  13   15.50    1.84
  -1   2 -13   21.45    1.57
   1  -2  13   17.78    1.55
  -1   2 -13   21.03    2.60
  -1  -2 -13   22.01    2.64
   1   2  15    5.75    1.82
   1  -2  15    2.82    1.18
   1   2  15    5.03    1.13
   1  -2  15    6.51    1.72
  -1  -2 -15    6.46    0.95
  -1   2 -15    4.95    1.01
  -1   2 -15    4.47    1.23
  -1   3  16    2.07    1.35
  -1   3  16    2.51    1.04
  -1  -3  16    0.71    1.10
   1   3 -16    1.86    1.04
   1  -3 -16    2.34    0.92
   1   3 -14    6.02    1.18
  -1  -3  14    5.34    1.12
  -1   3  14    6.58    1.56
   1   3 -14    4.19    2.08
  -1   3  14    4.35    1.99
  -1   3  14    6.62    1.89
  -1  -3  14    5.72    1.66
   1   3 -14    6.16    1.76
   1  -3 -14    5.15    1.91
   1   3 -14    3.94    1.46
   1  -3 -12   58.56    4.29
   1   3 -12   61.55    2.36
  -1  -3  12   56.05    2.37
   1   3 -12   62.10    2.77
  -1   3  12   54.76    3.73
  -1   3  12   57.60    2.90
  -1  -3  12   61.01    3.06
  -1   3  12   59.53    3.10
   1   3 -12   59.90    3.66
   1   3 -12   58.92    2.96
  -1   3  10   21.52    1.99
  -1   3  10   26.57    2.93
   1   3 -10   24.07    1.55
  -1  -3  10   23.92    1.54
  -1   3  10   26.36    2.81
  -1   3  10   26.62    2.77
  -1   3  10   23.59    2.12
   1  -3 -10   29.29    3.23
  -1  -3  10   28.71    2.40
  -1  -3  10   27.16    2.49
  -1   3  10   28.49    2.29
  -1  -3  10   26.28    2.13
   1   3 -10   27.01    2.07
   1  -3 -10   28.18    2.28
   1   3 -10   25.87    2.48
  -1   3   8   16.43    2.42
  -1  -3   8   16.22    1.16
   1   3  -8   17.24    1.22
  -1   3   8   17.70    2.12
  -1   3   8   19.43    2.35
  -1   3   8   15.15    1.48
   1  -3  -8   18.06    2.04
  -1  -3   8   15.98    1.22
  -1  -3   8   16.79    1.87
  -1  -3   8   18.04    1.82
  -1   3   8   15.95    1.23
   1   3  -8   18.56    1.95
  -1  -3   8   17.67    2.17
  -1  -3   8   22.09    1.82
  -1   3   8   18.95    1.82
   1  -3  -8   15.66    1.81
   1   3  -8   17.71    1.69
  -1  -3   8   17.78    1.79
   1   3  -8   17.57    1.85
  -1   3   6  291.57    7.97
  -1   3   6  291.51    7.33
  -1   3   6  305.25    6.88
   1  -3  -6  305.69    7.52
   1  -3  -6  302.83    7.54
  -1   3   6  290.07    6.25
  -1   3   6  294.87    6.60
  -1  -3   6  272.63    7.38
  -1  -3   6  295.95    5.94
   1   3  -6  298.80    6.10
   1   3  -6  300.19    5.84
  -1   3   6  293.93    7.50
  -1   3   6  284.96    6.41
  -1   3   6  296.77    7.79
  -1  -3   6  299.05    6.25
  -1   3   6  300.98    6.26
   1   3  -6  306.15    7.39
  -1  -3   6  301.26    7.15
  -1  -3   6  294.53    6.65
   1   3  -6  288.78    7.11
   1   3  -6  305.00    6.62
  -1  -3   6  304.91    7.01
  -1   3   4  243.40    6.47
  -1   3   4  247.30    5.86
  -1   3   4  247.01    5.59
  -1   3   4  255.52    5.66
  -1   3   4  249.79    4.94
  -1   3   4  249.15    5.18
   1   3  -4  249.87    4.85
   1   3  -4  244.41    4.61
   1   3  -4  246.06    4.97
   1   3  -4  244.76    5.00
  -1   3   4  243.80    6.24
  -1   3   4  251.05    5.07
  -1   3   4  246.61    5.94
   1   3  -4  255.77    5.23
  -1  -3   4  247.12    5.27
  -1   3   4  255.28    5.97
   1   3  -4  222.67    4.49
  -1   3   4  234.69    5.05
   1   3  -4  242.11    5.75
  -1  -3   4  248.70    5.65
   1   3  -4  252.10    5.74
   1   3  -4  239.09    5.32
   1   3  -2 1357.68   25.64
  -1   3   2 1363.82   25.85
  -1   3   2 1347.70   26.15
  -1   3   2 1438.03   25.87
  -1   3   2 1359.97   26.58
  -1   3   2 1388.21   25.36
   1   3  -2 1335.98   25.67
   1   3  -2 1362.02   25.91
  -1  -3   2 1354.71   25.87
  -1   3   2 1375.33   25.43
   1  -3  -2 1469.52   25.97
   1   3  -2 1366.33   25.16
   1   3  -2 1371.06   25.36
  -1  -3   2 1397.94   25.23
   1   3  -2 1345.65   25.29
  -1   3   2 1372.08   26.49
  -1   3   2 1369.98   25.12
  -1   3   2 1380.03   26.23
  -1   3   2 1393.50   25.42
   1   3  -2 1453.23   26.11
  -1  -3   2 1342.24   25.43
  -1   3   2 1389.89   26.21
  -1   3   2 1382.84   25.49
   1   3  -2 1349.80   25.32
  -1  -3   2 1379.36   25.44
  -1  -3   2 1377.54   26.05
  -1  -3   2 1375.10   26.12
   1   3   0  151.73    3.96
   1   3   0  159.15    3.51
  -1   3   0  144.45    3.99
   1   3   0  148.29    3.85
  -1   3   0  145.54    3.66
  -1   3   0  146.49    3.68
  -1  -3   0  146.84    3.91
   1   3   0  132.90    3.17
  -1   3   0  147.68    3.39
   1   3   0  118.29    3.51
  -1  -3   0  152.23    3.62
   1  -3   0  149.45    3.63
   1  -3   0  147.97    2.92
  -1   3   0  152.69    3.17
   1   3   0  159.65    3.83
   1   3   0  151.42    3.29
   1   3   0  148.60    3.84
  -1   3   0  146.09    3.28
   1   3   0  150.45    4.19
  -1   3   0  153.73    3.31
  -1   3   0  162.02    3.84
   1  -3   0  146.74    3.26
  -1   3   0  148.49    2.98
  -1  -3   0  147.82    3.12
   1   3   0  147.76    3.45
   1  -3   0  153.98    3.13
  -1   3   0  152.33    3.18
   1   3   2  866.87   16.78
   1   3   2  917.53   17.33
   1   3   2  875.92   16.31
  -1   3  -2  853.15   16.10
   1   3   2  819.00   16.41
  -1   3  -2  779.40   15.76
   1   3   2  830.38   15.83
   1   3   2  754.19   15.88
  -1   3  -2  844.08   16.41
  -1   3  -2  874.55   15.74
  -1   3  -2  880.94   15.78
   1  -3   2  858.16   15.69
  -1   3  -2  860.30   16.21
  -1   3  -2  846.87   15.68
   1   3   2  843.75   16.60
   1   3   2  848.33   15.86
   1   3   2  832.69   16.94
   1   3   2  849.53   16.93
   1   3   2  854.20   16.06
   1  -3   2  877.28   16.08
   1   3   2  841.08   16.01
   1  -3   2  860.54   16.47
  -1   3  -2  866.22   16.02
   1   3   4   19.21    1.96
   1   3   4   15.83    1.75
   1   3   4   18.11    2.27
   1   3   4   17.89    1.29
  -1  -3  -4   19.63    1.42
   1  -3   4   15.89    1.67
   1   3   4   18.03    1.66
  -1   3  -4   15.80    1.64
  -1   3  -4   16.83    1.09
  -1   3  -4   16.58    1.39
   1  -3   4   15.77    1.11
   1   3   4   17.77    2.03
   1   3   4   17.67    1.49
   1   3   4   18.33    1.23
   1   3   4   17.97    1.83
   1  -3   4   16.33    1.42
   1   3   4   17.24    1.39
   1   3   4   17.24    1.58
   1  -3   4   18.68    1.94
   1  -3   4   16.20    1.61
  -1   3  -4   17.39    1.92
   1  -3   4   16.19    1.98
  -1   3  -4   17.39    1.44
  -1   3  -4   15.97    1.58
   1  -3   4   15.92    1.99
  -1  -3  -6  181.11    6.04
  -1   3  -6  176.56    5.06
   1   3   6  176.67    4.38
   1  -3   6  188.53    5.38
  -1   3  -6  177.83    5.30
  -1  -3  -6  178.89    4.54
  -1   3  -6  168.55    4.68
   1   3   6  179.90    4.38
   1  -3   6  191.31    4.21
   1   3   6  178.99    5.18
   1   3   6  171.40    4.28
   1  -3   6  176.81    5.16
   1   3   6  173.10    4.73
   1   3   6  176.56    5.72
   1   3   8   66.27    3.05
   1   3   8   68.55    3.71
  -1  -3  -8   70.27    4.22
   1  -3   8   63.69    2.29
  -1   3  -8   71.86    2.34
   1  -3   8   65.36    2.32
   1  -3   8   69.31    2.54
  -1   3  -8   68.53    2.85
   1  -3   8   71.07    3.05
   1   3   8   66.54    3.11
   1  -3   8   67.69    2.39
  -1   3  -8   73.07    2.92
   1  -3   8   73.56    3.40
  -1   3  -8   73.09    3.53
   1   3   8   65.64    2.87
   1  -3   8   69.29    3.05
   1   3   8   65.73    3.86
   1   3   8   69.10    3.64
   1   3   8   74.48    2.67
  -1  -3 -10  262.37    8.97
  -1   3 -10  252.24    6.01
   1  -3  10  256.96    6.17
   1  -3  10  242.55    6.07
   1  -3  10  265.99    6.33
   1  -3  10  263.02    6.96
   1   3  10  253.63    6.84
  -1   3 -10  277.98    7.04
  -1  -3 -10  266.49    8.24
  -1   3 -10  259.61    7.97
   1   3  10  254.96    8.86
   1   3  10  252.00    8.39
   1   3  10  246.48    6.37
   1  -3  12    2.28    1.09
  -1   3 -12    2.08    1.21
   1   3  12    2.58    1.42
   1   3  12    1.10    2.26
   1   3  12    2.87    2.09
   1  -3  12    2.43    1.82
   1   3  12    1.87    2.01
  -1   3 -12    2.28    1.86
  -1   3 -12    0.77    1.67
  -1  -3 -12    1.42    1.86
   1  -3  14   12.15    1.29
  -1   3 -14   12.30    1.30
   1  -3  14    8.83    1.49
   1   3  14   12.03    1.43
   1  -3  14   14.87    2.26
   1   3  14   10.61    2.16
  -1   3 -14   12.84    1.50
   1  -3  14   10.21    1.70
  -1   3 -14    9.71    1.51
  -1  -3 -14   11.26    1.97
   1   3  16    4.89    1.26
  -1   3 -16    3.72    0.81
  -1   4  15   11.56    1.40
   1   4 -15    7.20    1.90
  -1  -4  15    9.27    1.44
  -1   4  15   13.59    1.98
   1   4 -15   10.79    1.33
  -1  -4  15    9.93    1.55
  -1   4  15   12.13    1.87
   1   4 -15   10.29    1.38
   1   4 -13    6.36    2.36
  -1   4  13    8.20    1.64
   1   4 -13    8.66    1.57
   1   4 -13    8.55    1.29
  -1   4  11   12.56    1.98
   1  -4 -11   11.94    2.78
   1   4 -11   13.57    1.44
  -1  -4  11   14.05    1.40
   1   4 -11   14.57    1.73
  -1   4  11   11.54    2.56
  -1   4  11   10.88    1.84
  -1   4  11    9.82    2.34
  -1  -4  11   13.66    2.04
  -1   4  11   15.05    2.25
  -1  -4  11   16.62    2.15
   1   4 -11   14.89    2.02
   1   4 -11   12.88    2.01
  -1   4   9    4.50    2.20
  -1   4   9    5.29    1.70
   1  -4  -9    3.45    1.52
   1   4  -9    3.95    1.10
  -1  -4   9    3.85    0.99
   1   4  -9    3.34    1.32
  -1   4   9    3.37    1.44
  -1   4   9    2.96    2.04
  -1   4   9    5.70    1.96
  -1  -4   9    3.28    1.57
  -1  -4   9    2.31    1.07
  -1  -4   9    3.50    1.04
  -1  -4   9    3.37    1.51
  -1  -4   9    5.05    1.61
  -1   4   9    3.98    1.76
   1   4  -9    2.12    1.40
   1   4  -9    3.18    1.37
  -1   4   7  115.39    3.81
  -1   4   7  115.58    4.99
  -1   4   7  112.82    4.44
   1  -4  -7  128.97    4.51
  -1  -4   7  111.87    4.39
  -1   4   7  105.78    3.14
   1   4  -7  113.28    3.00
   1   4  -7  113.57    3.19
  -1   4   7  111.33    3.34
  -1   4   7  115.63    4.76
  -1   4   7  111.63    4.35
  -1  -4   7  114.23    4.10
  -1   4   7  117.70    3.26
  -1  -4   7  105.66    3.07
  -1  -4   7  113.85    3.58
  -1   4   7  115.97    3.48
  -1  -4   7  111.83    4.14
   1   4  -7  118.76    3.94
  -1  -4   7  113.06    4.04
   1   4  -7  117.24    3.48
  -1   4   5 1826.85   36.20
  -1   4   5 1792.77   34.75
  -1   4   5 1844.19   35.29
   1   4  -5 1904.80   34.71
  -1   4   5 1852.29   34.00
   1  -4  -5 1828.55   34.97
  -1   4   5 1863.20   34.15
   1   4  -5 1845.90   33.88
   1   4  -5 1766.35   33.56
   1   4  -5 1825.13   34.00
  -1   4   5 1838.33   34.15
  -1  -4   5 1856.71   33.99
  -1   4   5 1898.30   34.19
  -1   4   5 1920.46   35.56
  -1  -4   5 1825.53   34.55
  -1  -4   5 1838.50   35.02
  -1  -4   5 1776.32   34.36
  -1   4   5 1863.06   34.21
   1   4  -5 1806.82   34.29
  -1  -4   5 1874.65   34.92
   1   4  -5 1727.97   34.55
  -1   4   3 1879.40   35.37
   1   4  -3 1857.83   35.19
  -1   4   3 1947.03   35.52
  -1   4   3 1853.37   35.88
  -1   4   3 1908.23   34.80
   1   4  -3 1848.22   35.32
  -1  -4   3 1871.32   35.53
  -1   4   3 1914.22   34.91
   1  -4  -3 1902.23   35.61
   1   4  -3 1896.39   34.53
  -1  -4   3 1875.72   34.69
   1   4  -3 1924.40   34.67
   1   4  -3 1842.91   34.77
  -1   4   3 1840.97   36.32
  -1   4   3 1874.02   34.54
  -1   4   3 1855.95   35.99
  -1   4   3 1897.14   34.91
   1   4  -3 1946.24   35.35
   1   4  -3 1862.42   34.61
  -1   4   3 1881.31   34.97
  -1  -4   3 1885.05   35.05
  -1   4   3 1895.53   34.85
  -1  -4   3 1858.78   35.77
   1   4  -1  215.61    4.63
  -1   4   1  204.13    5.50
  -1   4   1  196.73    5.52
   1   4  -1  194.75    5.01
  -1   4   1  215.89    5.11
  -1   4   1  211.45    4.90
  -1  -4   1  215.32    5.18
   1   4  -1  194.98    4.36
   1   4  -1  208.35    4.91
   1   4  -1  202.85    4.76
  -1   4   1  207.49    4.44
  -1   4   1  220.17    4.65
   1  -4  -1  196.54    4.89
   1  -4  -1  207.46    3.96
  -1   4   1  203.49    4.37
  -1  -4   1  219.01    4.09
   1   4  -1  197.08    5.02
  -1   4   1  209.49    5.44
  -1   4   1  202.15    5.64
  -1   4   1  204.67    4.52
   1   4  -1  210.32    5.30
  -1   4   1  208.79    4.56
  -1   4   1  212.59    5.28
   1   4  -1  212.24    4.50
  -1  -4   1  210.11    4.34
   1  -4  -1  203.03    4.22
  -1   4   1  209.61    4.31
  -1   4   1  212.88    4.21
  -1  -4   1  202.82    5.36
  -1  -4   1  217.12    4.99
   1   4   1  283.83    6.73
  -1   4  -1  268.84    5.88
   1   4   1  301.55    6.62
   1   4   1  292.54    6.23
  -1   4  -1  297.44    6.66
   1   4   1  290.11    5.81
  -1  -4  -1  287.88    6.82
  -1   4  -1  300.27    5.90
   1   4   1  258.82    6.00
  -1  -4  -1  290.74    6.39
   1  -4   1  276.41    6.40
  -1   4  -1  274.53    5.70
   1  -4   1  267.95    5.48
   1   4   1  290.64    6.70
   1   4   1  285.68    5.89
   1   4   1  283.59    6.92
  -1   4  -1  299.32    6.47
  -1   4  -1  299.75    5.91
   1   4   1  284.97    6.89
   1   4   1  279.46    6.03
  -1  -4  -1  281.69    5.53
   1  -4   1  304.23    5.97
   1   4   1  287.60    6.03
  -1   4  -1  297.71    5.85
   1   4   1  276.27    5.73
   1  -4   1  284.78    6.50
   1   4   3   74.33    3.33
   1   4   3   76.35    2.78
   1   4   3   78.98    3.02
   1   4   3   72.61    3.47
   1   4   3   72.10    2.20
   1  -4   3   71.74    2.78
  -1   4  -3   74.54    2.33
   1   4   3   71.71    2.50
  -1  -4  -3   69.64    2.69
  -1   4  -3   75.06    2.07
  -1   4  -3   76.59    2.04
  -1   4  -3   71.12    1.97
   1  -4   3   76.01    2.11
   1   4   3   67.91    2.93
   1   4   3   72.78    3.24
   1   4   3   73.53    2.34
   1   4   3   75.14    2.24
   1   4   3   72.66    2.46
   1   4   3   68.74    3.06
   1   4   3   72.73    2.47
   1  -4   3   76.88    2.50
   1  -4   3   72.87    2.86
  -1   4  -3   73.87    2.34
   1  -4   3   76.03    2.97
   1   4   5  973.88   19.09
   1   4   5 1005.05   20.69
  -1   4  -5  961.35   19.46
   1   4   5  955.96   18.42
   1   4   5  982.91   18.46
  -1   4  -5  968.35   18.25
  -1   4  -5  963.47   18.20
   1  -4   5  944.47   18.44
   1   4   5  947.63   18.49
   1   4   5  943.28   18.46
   1   4   5  924.48   18.64
   1   4   5 1019.75   19.96
   1  -4   5  973.76   19.62
   1  -4   5 1008.65   19.91
   1   4   7  988.48   20.01
   1   4   7 1032.96   21.97
  -1  -4  -7 1001.21   20.60
  -1  -4  -7 1075.04   22.59
   1   4   7  951.85   19.43
   1  -4   7  995.72   19.23
  -1   4  -7 1017.76   19.02
  -1   4  -7  995.27   19.11
   1  -4   7  982.01   19.42
   1   4   7  991.79   22.01
   1   4   7 1013.24   21.34
   1   4   7  993.13   19.46
   1  -4   7  991.39   20.45
   1  -4   7  983.19   19.31
   1  -4   7  999.32   20.54
   1   4   7 1004.20   20.87
   1  -4   7  957.34   20.59
   1   4   7 1000.35   19.79
   1  -4   7 1010.73   19.98
   1  -4   7 1028.58   21.03
  -1   4  -7 1005.19   20.98
  -1   4  -7 1001.57   19.83
   1   4   9  193.14    5.82
  -1  -4  -9  209.70    7.72
   1  -4   9  191.21    4.95
  -1   4  -9  188.32    4.82
   1  -4   9  198.87    4.95
  -1   4  -9  195.03    4.66
   1   4   9  193.43    6.82
   1   4   9  195.63    5.20
   1   4   9  185.89    7.34
   1  -4   9  202.85    6.19
   1  -4   9  192.88    5.04
   1  -4   9  198.70    5.79
   1   4   9  194.46    5.66
   1  -4   9  194.33    6.32
  -1   4  -9  201.09    5.64
  -1  -4 -11   30.76    3.46
   1  -4  11   29.49    1.84
  -1   4 -11   28.43    1.82
  -1   4 -11   27.45    1.97
   1   4  11   27.95    3.26
   1   4  11   31.93    3.15
   1   4  11   30.15    2.16
   1  -4  11   31.55    1.92
   1  -4  11   29.86    2.59
   1   4  11   32.45    2.70
  -1   4 -11   29.75    2.42
  -1  -4 -11   32.47    3.07
  -1   4 -13    0.50    1.29
   1  -4  13    0.87    1.05
   1   4  13    0.39    1.26
   1   4  13   -1.95    2.25
   1   4  13    0.25    2.00
   1  -4  13    2.43    1.70
   1   4  13    1.07    2.08
  -1   4 -13    1.94    1.53
  -1  -4 -13    0.88    1.68
  -1   4 -15    0.27    0.90
  -1   4 -15    0.49    0.84
   1   4  15    1.24    0.85
   1  -4  15    1.44    1.28
   1   4  15    0.62    1.42
   1  -4  15    0.84    0.93
  -1   4 -15    1.60    0.97
   1  -4  15    1.64    1.11
  -1   5  16    0.28    0.73
  -1  -5  16   -0.29    0.87
   1   5 -14   13.84    1.49
  -1  -5  14   12.27    1.18
  -1   5  14   16.31    2.26
   1   5 -14   11.99    2.37
  -1   5  14   14.17    1.62
  -1   5  14   14.80    2.14
  -1  -5  14   11.94    1.80
   1   5 -14   12.58    1.64
  -1   5  12  260.04    7.32
  -1  -5  12  275.36    6.52
   1   5 -12  277.92    6.43
   1   5 -12  278.43    6.68
  -1   5  12  252.78    9.10
  -1   5  12  286.09    7.04
  -1   5  12  288.57    8.85
  -1  -5  12  269.56    7.37
  -1   5  12  289.88    7.41
   1   5 -12  254.05    7.09
  -1   5  10   43.57    2.77
  -1   5  10   51.07    4.05
   1  -5 -10   41.45    3.89
   1   5 -10   40.78    2.02
  -1  -5  10   46.22    2.08
   1   5 -10   43.34    2.33
  -1   5  10   46.79    3.88
  -1   5  10   45.86    2.50
  -1   5  10   46.21    3.59
  -1  -5  10   46.42    3.25
  -1  -5  10   44.90    2.21
  -1  -5  10   41.88    3.10
  -1   5  10   44.08    2.75
  -1  -5  10   41.28    2.70
   1   5 -10   40.26    2.57
  -1   5   8  159.13    6.49
  -1   5   8  156.54    4.97
  -1   5   8  147.62    5.69
  -1   5   8  123.10    4.64
  -1   5   8  149.26    4.15
   1  -5  -8  161.39    5.70
   1   5  -8  144.83    3.92
   1   5  -8  149.82    4.11
  -1   5   8  161.31    4.41
  -1   5   8  166.33    5.93
  -1   5   8  158.25    6.18
  -1   5   8  163.64    4.30
  -1  -5   8  157.06    5.47
  -1  -5   8  153.76    4.11
  -1  -5   8  159.65    5.48
  -1   5   8  154.93    4.62
  -1  -5   8  153.01    4.63
   1   5  -8  145.97    4.99
  -1  -5   8  148.43    5.25
   1   5  -8  148.11    4.53
  -1   5   6   19.88    2.03
  -1   5   6   22.19    2.46
  -1   5   6   21.48    2.25
  -1   5   6   21.96    2.84
  -1   5   6   21.66    1.54
   1  -5  -6   23.15    2.27
   1  -5  -6   18.01    1.85
  -1   5   6   18.70    2.05
   1   5  -6   21.12    1.36
   1   5  -6   19.40    1.44
  -1   5   6   19.79    1.51
  -1   5   6   19.97    2.14
  -1   5   6   20.52    2.35
  -1  -5   6   20.48    1.24
  -1   5   6   20.20    1.82
  -1  -5   6   21.30    2.29
  -1  -5   6   21.89    1.77
   1   5  -6   20.63    1.71
  -1  -5   6   21.51    2.16
  -1   5   4  773.76   17.58
  -1   5   4  801.12   16.15
   1   5  -4  783.58   16.11
  -1   5   4  788.80   15.59
  -1   5   4  782.50   15.42
   1  -5  -4  811.03   16.50
   1   5  -4  804.16   15.08
   1   5  -4  794.77   15.41
   1   5  -4  809.28   15.20
  -1   5   4  804.61   15.69
  -1  -5   4  823.10   15.87
  -1   5   4  809.42   17.00
  -1  -5   4  813.44   15.72
  -1   5   4  808.36   15.59
   1   5  -4  787.44   15.60
  -1  -5   4  796.58   16.53
   1   5  -2  469.92   10.12
   1   5  -2  465.78   10.50
   1  -5  -2  491.89   10.56
  -1   5   2  509.78    9.97
  -1   5   2  544.80   10.17
   1   5  -2  481.94    9.91
  -1  -5   2  510.24   11.04
  -1  -5   2  504.97    9.63
  -1   5   2  492.43   11.64
  -1   5   2  493.97   11.30
  -1   5   2  523.81   10.10
   1   5  -2  518.17   10.80
   1   5  -2  504.49    9.90
  -1   5   2  515.74   10.16
  -1   5   2  533.06   11.25
  -1   5   2  506.20    9.89
  -1  -5   2  495.76    9.97
  -1   5   2  517.13   11.30
  -1   5   2  487.81   10.47
   1   5  -2  499.51    9.86
  -1   5   2  494.60   11.63
  -1   5   2  536.05   10.87
   1   5  -2  494.86   10.64
  -1   5   0  666.09   12.98
  -1   5   0  674.61   14.22
  -1   5   0  634.46   13.16
   1   5   0  675.17   13.99
   1   5   0  707.67   14.00
  -1   5   0  708.46   13.95
   1   5   0  657.99   13.23
  -1   5   0  676.48   12.89
   1   5   0  639.99   14.06
   1   5   0  678.87   14.19
  -1  -5   0  647.56   13.91
  -1   5   0  679.81   13.84
   1   5   0  694.80   12.96
   1  -5   0  674.81   12.99
   1   5   0  686.27   13.22
  -1   5   0  726.56   13.10
   1  -5   0  672.96   13.73
   1   5   0  698.31   13.17
  -1   5   0  692.64   13.09
  -1  -5   0  638.94   12.68
   1  -5   0  678.32   12.89
  -1  -5   0  664.64   13.66
   1   5   0  659.37   12.67
   1   5   0  671.42   13.23
  -1   5   0  669.93   12.81
   1   5   2 1216.89   23.84
   1   5   2 1185.77   23.03
   1   5   2 1120.42   23.36
  -1   5  -2 1197.73   22.49
  -1  -5  -2 1156.46   23.97
  -1  -5  -2 1210.34   23.41
   1   5   2 1172.21   22.66
   1   5   2 1194.59   22.50
  -1   5  -2 1219.28   23.49
  -1   5  -2 1209.42   22.37
   1   5   2 1193.67   23.84
   1   5   2 1188.46   24.15
   1   5   2 1184.89   22.61
  -1   5  -2 1214.08   22.49
   1   5   2 1205.14   22.85
   1   5   2 1230.32   23.98
   1  -5   2 1178.53   23.32
   1  -5   2 1249.52   22.79
   1   5   2 1175.50   22.76
   1  -5   2 1186.88   23.43
  -1   5  -2 1210.71   22.64
   1   5   4  613.14   13.92
   1   5   4  631.48   14.68
   1   5   4  614.41   13.29
  -1  -5  -4  637.02   13.34
  -1   5  -4  600.01   12.21
  -1   5  -4  605.06   12.05
   1  -5   4  620.57   12.25
  -1   5  -4  623.91   12.07
   1   5   4  629.25   12.39
   1   5   4  623.20   13.78
   1   5   4  612.58   14.25
   1   5   4  644.06   12.63
   1   5   4  648.98   13.98
   1  -5   4  627.93   13.39
   1  -5   4  644.92   13.48
   1   5   6  186.00    6.67
   1   5   6  171.01    5.10
   1   5   6  155.42    5.50
   1   5   6  165.28    6.06
  -1  -5  -6  169.47    5.26
   1   5   6  162.65    4.40
  -1  -5  -6  203.99    6.84
  -1  -5  -6  163.05    5.25
   1   5   6  168.38    4.54
  -1   5  -6  179.55    4.23
  -1   5  -6  174.73    4.12
   1  -5   6  173.03    4.38
  -1   5  -6  172.95    4.21
   1   5   6  181.61    4.55
   1   5   6  170.85    5.77
   1   5   6  168.23    4.47
   1   5   6  172.29    6.37
   1   5   6  173.97    4.59
   1  -5   6  178.31    5.25
   1   5   6  180.42    5.90
   1   5   6  171.10    4.82
   1  -5   6  181.31    5.02
   1  -5   6  187.43    5.77
   1  -5   6  177.42    5.86
  -1   5  -6  175.70    4.72
   1   5   8  764.24   16.40
   1   5   8  671.01   15.63
  -1  -5  -8  863.24   19.45
   1  -5   8  741.81   15.24
  -1   5  -8  761.72   14.98
  -1   5  -8  754.31   15.21
   1  -5   8  756.09   15.58
  -1   5  -8  760.42   15.26
   1   5   8  794.52   15.66
   1   5   8  769.25   17.78
   1   5   8  800.17   18.75
   1  -5   8  791.00   15.47
   1   5   8  774.55   15.53
   1   5   8  782.17   17.41
   1  -5   8  807.09   17.11
   1  -5   8  765.69   16.93
   1   5   8  766.36   16.09
   1  -5   8  802.73   16.30
  -1   5  -8  787.54   16.03
   1  -5   8  772.07   17.33
  -1  -5 -10   96.52    5.49
   1  -5  10   95.99    3.20
  -1   5 -10   93.81    3.14
  -1   5 -10   95.28    3.20
   1   5  10   87.88    4.78
   1   5  10   93.84    3.42
   1   5  10   96.89    5.47
   1   5  10   94.57    4.10
   1  -5  10   90.63    3.99
  -1   5 -10   94.07    3.83
  -1  -5 -10   98.34    4.77
   1  -5  10   90.87    4.19
   1  -5  10   92.92    3.28
   1   5  12   79.93    4.89
   1  -5  14   47.39    1.84
   1   5  14   38.53    3.06
   1   5  14   45.28    3.00
   1   5  14   46.97    1.98
   1  -5  14   47.34    2.81
  -1   5 -14   44.88    1.81
  -1   5 -14   39.24    2.87
  -1   5 -14   38.52    2.10
   1  -5  14   39.54    2.30
  -1   6  15   11.81    1.67
  -1  -6  15    9.50    1.36
   1   6 -15   10.49    1.26
  -1  -6  13    3.62    1.00
   1   6 -13    2.93    1.29
  -1   6  13    2.44    1.36
   1   6 -13    1.22    1.91
  -1   6  13    4.45    1.99
  -1   6  13    1.88    2.16
  -1   6  13    3.62    2.00
  -1  -6  13    4.66    1.70
   1  -6 -13    2.40    1.50
   1   6 -13    1.27    1.50
  -1   6  11  184.77    7.53
  -1   6  11  190.02    5.81
  -1  -6  11  175.92    4.68
   1   6 -11  176.70    4.83
  -1   6  11  157.10    7.18
  -1   6  11  176.52    6.74
  -1   6  11  175.80    5.07
  -1  -6  11  170.17    6.28
  -1  -6  11  176.76    5.54
  -1   6  11  180.84    5.56
   1   6 -11  171.35    5.37
  -1   6   9   74.22    3.71
  -1   6   9   78.95    4.94
   1  -6  -9   77.35    4.19
  -1  -6   9   77.12    2.72
   1   6  -9   78.09    2.94
  -1   6   9   79.62    4.38
  -1   6   9   80.77    4.93
  -1   6   9   77.04    3.15
  -1   6   9   80.03    3.12
  -1  -6   9   78.29    2.91
  -1  -6   9   81.25    4.12
  -1  -6   9   75.64    4.00
  -1   6   9   80.89    3.45
  -1  -6   9   81.43    3.50
   1   6  -9   77.77    3.34
   1  -6  -7  295.74    9.32
  -1   6   7  302.56    7.01
   1   6  -7  292.30    7.88
   1  -6  -7  336.30    9.12
  -1   6   7  299.98    7.46
   1   6  -7  303.67    7.30
  -1  -6   7  319.01    8.37
   1   6  -7  305.53    6.97
  -1   6   7  308.95    9.51
  -1   6   7  310.13    7.23
  -1   6   7  305.58    9.02
  -1   6   7  320.37    7.32
  -1  -6   7  318.96    8.57
  -1  -6   7  303.10    6.92
  -1  -6   7  302.02    7.47
  -1   6   7  303.86    7.37
  -1  -6   7  308.09    8.44
  -1   6   7  306.60    9.78
  -1   6   7  322.83    9.06
  -1   6   7  305.30    8.33
  -1   6   7  305.57    7.93
  -1   6   5   76.61    2.60
   1  -6  -5   77.75    3.40
   1   6  -5   77.63    3.14
  -1   6   5   75.65    3.06
  -1  -6   5   76.63    3.55
   1   6  -5   74.69    2.67
   1   6  -5   80.30    2.58
  -1   6   5   81.67    2.85
  -1   6   5   78.89    3.90
  -1   6   5   79.17    3.27
  -1   6   5   73.46    4.19
  -1   6   5   74.44    3.87
  -1   6   5   77.41    3.48
  -1  -6   5   79.15    2.82
  -1  -6   5   76.64    3.62
  -1   6   5   75.23    2.80
  -1   6   5   69.96    3.67
  -1   6   5   77.50    4.20
  -1   6   5   81.25    2.80
   1   6  -3  157.68    4.53
  -1  -6   3  158.56    4.80
   1  -6  -3  150.84    4.41
  -1   6   3  150.86    5.23
  -1   6   3  160.91    5.67
  -1   6   3  132.61    3.82
  -1   6   3  164.52    5.21
   1   6  -3  145.71    3.59
   1   6  -3  147.75    3.80
  -1  -6   3  153.19    3.91
  -1   6   3  151.51    3.87
  -1   6   3  160.75    5.29
   1   6  -3  151.11    4.48
  -1   6   3  161.83    4.85
  -1   6   3  153.02    5.68
  -1   6   1  823.08   16.73
   1   6  -1  799.68   15.42
   1   6  -1  823.18   16.58
  -1   6   1  813.24   15.51
  -1  -6   1  779.72   16.46
  -1   6   1  775.30   15.75
   1   6  -1  780.44   16.43
   1   6  -1  788.95   15.59
  -1   6   1  794.17   16.88
   1   6  -1  751.07   16.46
  -1   6   1  759.15   17.15
  -1  -6   1  812.59   16.50
   1   6  -1  761.26   15.26
   1  -6  -1  789.14   16.24
  -1   6   1  830.08   15.51
  -1  -6  -1  346.76    8.24
   1   6   1  308.94    6.84
  -1   6  -1  321.44    7.87
  -1   6  -1  340.83    7.04
  -1  -6  -1  328.16    7.81
   1  -6   1  327.58    7.91
  -1   6  -1  324.59    6.81
   1   6   1  334.22    7.16
  -1   6  -1  341.61    7.01
   1   6   1  330.37    8.29
   1  -6   1  325.64    6.94
   1   6   1  313.93    7.26
   1   6   1  322.76    7.99
  -1   6  -1  304.55    6.91
   1   6   3  203.46    5.61
   1   6   3  212.06    5.99
   1   6   3  225.95    6.58
  -1  -6  -3  220.90    6.63
  -1   6  -3  217.88    5.98
   1   6   3  218.85    5.31
  -1  -6  -3  214.51    5.94
  -1   6  -3  222.85    5.08
   1   6   3  206.47    4.96
  -1   6  -3  207.08    4.76
   1  -6   3  219.31    4.85
   1   6   3  215.13    5.08
  -1   6  -3  211.85    6.22
   1   6   3  217.74    6.79
   1   6   3  201.49    5.03
   1   6   3  213.99    6.44
   1   6   3  225.21    6.57
   1  -6   3  210.49    5.92
   1  -6   3  207.33    5.97
   1   6   5  100.63    3.88
   1   6   5  109.89    4.88
   1   6   5  109.78    4.32
   1   6   5  104.30    3.21
  -1   6  -5  108.60    4.17
   1   6   5  110.41    3.55
  -1  -6  -5  106.57    4.90
  -1   6  -5  114.87    3.09
  -1   6  -5  104.92    2.94
  -1   6  -5  107.74    3.00
   1  -6   5  103.81    3.10
   1   6   5  106.84    4.57
   1   6   5  102.05    3.31
   1   6   5  115.90    5.01
   1   6   5  108.66    3.32
   1   6   5  106.10    3.48
   1   6   5  108.74    4.62
   1  -6   5  108.83    3.86
   1  -6   5  111.83    4.37
   1   6   5  110.31    3.76
   1  -6   5  112.85    3.69
  -1   6  -5  105.12    3.42
   1  -6   5  102.53    4.59
   1   6   7   75.69    3.63
   1   6   7   59.42    4.03
  -1  -6  -7   81.98    4.89
   1   6   7   74.54    2.89
   1   6   7   82.20    3.27
  -1   6  -7   70.77    2.40
  -1   6  -7   75.56    2.63
  -1   6  -7   71.19    2.53
   1  -6   7   70.05    2.69
   1   6   7   76.01    4.21
   1   6   7   72.57    4.51
   1   6   7   70.53    2.85
   1  -6   7   65.63    3.44
   1   6   7   78.23    2.98
   1  -6   7   69.65    2.66
   1   6   7   70.28    4.08
   1  -6   7   69.92    3.93
   1  -6   7   75.79    3.37
   1   6   7   75.84    3.43
  -1   6  -7   74.23    3.04
   1   6   9    4.21    2.30
  -1  -6  -9    3.03    2.25
  -1   6  -9    3.47    1.26
   1  -6   9    5.41    1.23
  -1   6  -9    2.96    1.29
   1   6   9    4.71    1.46
   1   6   9    2.01    2.39
   1   6   9    5.56    2.26
   1  -6   9    3.49    1.24
   1  -6   9    3.71    1.65
   1   6   9    3.32    2.15
   1   6   9    4.09    1.42
   1  -6   9    6.68    1.90
  -1   6  -9    3.94    1.71
   1  -6   9    4.50    2.27
   1  -6  11  220.50    5.51
  -1   6 -11  220.80    5.42
  -1   6 -11  212.67    5.37
   1  -6  11  227.76    5.74
   1  -6  11  206.38    6.26
   1   6  11  230.47    6.71
  -1   6 -11  206.00    6.10
   1  -6  13   28.01    1.55
   1   6  13   33.23    3.12
   1   6  13   31.84    2.81
   1   6  13   33.25    1.79
  -1   6 -13   28.96    1.56
   1  -6  13   29.90    2.23
  -1   6 -13   29.11    2.06
   1   7 -14    9.10    1.80
  -1   7  14   15.04    1.92
  -1   7  14   10.37    1.22
  -1  -7  14   11.90    0.86
  -1  -7  14   10.95    1.48
   1   7 -14    9.87    1.36
  -1   7  12    1.25    1.88
  -1  -7  12    2.24    0.94
  -1   7  12   -0.12    1.87
  -1   7  12    0.36    1.27
   1   7 -12   -0.37    1.97
  -1   7  12    0.15    2.25
  -1  -7  12    2.62    1.52
  -1   7  12    1.67    1.99
  -1  -7  12   -1.70    1.71
   1   7 -12    1.97    1.53
  -1   7  10   28.49    2.60
  -1  -7  10   24.92    1.57
   1   7 -10   28.19    1.93
  -1   7  10   28.67    3.10
  -1   7  10   26.08    2.11
  -1   7  10   27.02    3.42
  -1  -7  10   16.98    2.76
  -1  -7  10   23.41    1.78
  -1  -7  10   25.64    2.36
  -1   7  10   24.91    2.55
   1   7 -10   20.93    2.18
  -1   7   8   84.69    3.32
   1  -7  -8  102.43    4.71
  -1   7   8   91.35    3.98
   1   7  -8   91.14    3.49
  -1  -7   8   94.33    4.62
   1   7  -8   95.42    3.23
  -1   7   8  100.03    5.60
  -1   7   8  100.78    4.98
  -1   7   8   95.05    3.51
  -1   7   8  102.25    3.56
  -1  -7   8   96.56    4.49
  -1  -7   8   94.71    3.11
  -1   7   8   95.28    3.75
  -1  -7   8   94.98    3.74
  -1   7   8   94.58    4.18
  -1   7   8  100.05    5.21
  -1   7   8  101.64    5.63
  -1  -7   6  152.53    5.40
   1   7  -6  146.01    4.32
  -1   7   6  148.30    5.94
  -1   7   6  148.75    4.42
  -1   7   6  154.88    6.58
  -1   7   6  158.41    4.74
   1   7  -6  125.61    4.58
   1   7  -6  148.86    5.04
  -1   7   6  152.77    4.23
   1  -7  -6  160.32    6.74
  -1   7   6  162.74    4.62
  -1  -7   6  151.83    4.05
  -1  -7   6  147.48    5.44
  -1   7   6  154.34    4.56
  -1  -7   6  147.41    4.49
  -1   7   6  149.56    5.05
  -1   7   6  151.73    6.00
  -1   7   6  159.15    5.49
  -1   7   6  152.03    6.64
   1   7  -4  162.03    4.42
  -1   7   4  177.28    6.80
  -1   7   4  168.38    6.18
  -1   7   4  168.17    4.66
   1  -7  -4  176.46    5.21
  -1   7   4  181.36    4.53
   1   7  -4  173.20    5.31
   1   7  -4  181.26    4.93
  -1   7   4  183.44    4.88
  -1   7   4  186.17    4.82
  -1  -7   4  170.81    4.60
  -1   7   4  178.23    4.70
  -1   7   4  180.74    6.24
  -1   7   4  170.07    5.12
  -1   7   4  185.01    5.67
  -1   7   4  175.93    6.68
   1   7  -4  169.91    4.34
  -1   7   2   38.11    2.18
   1   7  -2   47.15    1.98
   1   7  -2   48.05    2.57
  -1   7   2   44.37    2.01
  -1   7   2   49.77    2.47
   1  -7  -2   46.37    2.60
  -1  -7   2   44.29    2.83
  -1  -7   2   44.91    3.09
  -1   7   2   44.03    2.34
  -1   7   2   47.75    2.90
  -1   7   2   43.00    3.39
   1   7  -2   50.16    3.20
   1   7  -2   44.26    2.69
  -1   7   2   43.88    3.21
   1   7  -2   49.62    2.59
  -1   7   2   46.46    2.17
  -1   7   2   43.57    2.90
  -1   7   0  149.61    3.92
   1  -7   0  148.47    4.82
  -1   7   0  156.20    4.19
   1   7   0  150.82    3.91
   1   7   0  152.93    4.28
  -1  -7   0  147.51    4.89
   1   7   0  153.54    5.13
   1   7   0  141.35    3.99
  -1  -7   0  148.60    5.10
   1  -7   0  151.01    4.90
   1   7   0  151.99    5.20
  -1   7   0  146.12    5.25
  -1   7   0  155.51    4.96
   1   7   0  146.77    5.03
   1   7   2  942.05   19.03
   1   7   2  953.33   20.34
   1   7   2  954.42   19.83
  -1   7  -2  945.07   18.44
  -1   7  -2  938.08   19.99
  -1   7  -2  990.18   19.97
  -1  -7  -2  957.49   20.33
  -1   7  -2  953.02   19.80
   1   7   2  937.56   18.40
  -1   7  -2  966.00   18.49
   1   7   2  980.26   18.68
  -1   7  -2  916.12   18.21
   1   7   2  920.44   20.33
   1   7   2  938.84   20.79
   1   7   2  907.70   18.66
   1   7   2  973.95   20.46
   1   7   2  993.16   18.79
   1  -7   2  924.71   19.54
   1  -7   2  946.80   19.76
   1   7   4   10.25    1.97
   1   7   4    9.22    2.25
  -1   7  -4    9.91    2.13
   1   7   4    6.98    2.70
  -1  -7  -4   11.57    2.19
   1   7   4    9.41    2.02
   1   7   4    9.85    1.47
  -1   7  -4   13.43    1.86
  -1   7  -4   10.26    1.76
  -1   7  -4    9.88    1.23
   1  -7   4   12.37    1.14
   1   7   4   10.79    2.12
   1   7   4   10.30    2.28
   1   7   4    9.74    1.54
   1   7   4   10.01    1.45
   1   7   4   11.02    2.34
   1  -7   4   10.53    1.54
   1  -7   4   11.61    1.59
   1  -7   4    9.74    2.03
   1   7   4   10.36    1.53
  -1   7  -4   12.04    1.47
   1   7   6   51.72    4.10
   1   7   6   54.57    3.59
   1   7   6   53.19    3.21
   1   7   6   47.60    2.38
  -1   7  -6   46.34    3.02
  -1  -7  -6   52.80    4.21
  -1  -7  -6   58.38    3.92
   1   7   6   51.58    2.87
  -1   7  -6   50.74    2.07
   1  -7   6   45.37    2.15
   1   7   6   48.47    3.58
   1   7   6   50.18    2.48
   1   7   6   49.50    3.87
   1   7   6   52.80    3.59
   1  -7   6   47.93    2.84
   1   7   6   49.10    2.58
   1  -7   6   50.91    3.43
   1  -7   6   51.15    2.73
   1   7   6   48.07    2.96
  -1   7  -6   50.93    2.54
   1   7   8   35.78    3.00
  -1  -7  -8   51.71    4.23
  -1  -7  -8   49.25    4.37
   1  -7   8   54.50    3.80
  -1   7  -8   50.20    2.73
  -1   7  -8   47.63    2.13
   1   7   8   48.68    3.64
   1   7   8   46.93    2.53
   1   7   8   42.01    3.99
   1  -7   8   43.28    2.19
   1  -7   8   46.26    3.06
   1   7   8   43.44    2.50
   1  -7   8   44.35    3.11
   1   7   8   43.91    3.07
   1  -7   8   47.17    2.92
   1   7   8   50.10    3.44
   1  -7  10   16.17    1.42
  -1   7 -10   12.52    1.44
   1  -7  10   13.69    2.08
   1  -7  10   10.97    1.38
   1  -7  10   12.27    2.09
   1   7  10   14.36    1.71
   1  -7  10   11.26    2.46
  -1   7 -10   14.38    1.86
   1   7  12   15.13    2.61
   1   7  12   20.22    2.53
   1   7  12   16.03    1.47
   1  -7  12   14.02    1.95
  -1   7 -12   12.27    1.69
   1  -7  12   14.35    1.25
   1  -7  14   15.57    1.33
  -1   7 -14   18.12    1.28
   1   7  14   18.37    1.75
   1  -7  14   17.50    0.98
   1   8 -13   12.75    1.92
  -1   8  13   11.96    1.29
  -1  -8  13   11.91    0.88
  -1  -8  13   10.88    1.46
   1   8 -13   11.57    1.38
  -1   8  11   17.40    2.45
   1   8 -11   17.72    2.60
  -1   8  11   18.73    2.55
  -1   8  11   16.49    1.75
  -1  -8  11   17.31    1.31
  -1  -8  11   17.80    2.24
  -1  -8  11   20.86    2.44
  -1   8  11   17.52    2.33
  -1  -8  11   14.67    1.96
   1   8 -11   16.15    1.88
  -1   8   9   14.46    2.46
  -1  -8   9   15.54    1.36
  -1  -8   9   15.58    2.39
  -1  -8   9   14.05    1.44
  -1  -8   9   14.19    2.53
   1   8  -9   13.20    1.79
  -1   8   9   13.34    2.31
  -1  -8   9   13.36    2.00
  -1   8   9   12.44    2.54
   1   8  -9   10.60    2.42
  -1   8   9   14.90    1.83
  -1   8   9   17.24    3.28
   1   8  -7   63.83    3.27
  -1   8   7   75.07    2.94
  -1   8   7   73.97    3.62
   1  -8  -7   65.61    3.88
  -1   8   7   64.84    4.71
  -1   8   7   70.87    4.45
  -1   8   7   67.45    3.04
   1   8  -7   67.82    2.95
  -1  -8   7   72.05    4.04
  -1  -8   7   68.13    3.87
  -1   8   7   76.36    3.18
  -1  -8   7   66.25    2.54
  -1  -8   7   71.08    4.06
  -1   8   7   67.05    3.29
  -1  -8   7   63.53    2.99
   1   8  -7   63.28    2.61
  -1   8   7   73.08    4.64
  -1   8   7   70.09    5.02
  -1   8   7   71.91    3.63
  -1   8   7   78.90    4.18
   1   8  -5    7.65    2.07
  -1   8   5    7.25    2.32
  -1   8   5    7.05    1.55
   1  -8  -5   10.12    2.79
   1   8  -5    7.40    1.37
  -1   8   5    8.76    2.35
  -1   8   5    8.28    1.59
  -1   8   5   10.34    2.87
  -1  -8   5    7.73    1.09
  -1  -8   5   11.43    2.34
   1   8  -5   10.21    1.42
  -1   8   5    8.84    1.82
  -1  -8   5    6.15    2.16
  -1   8   5   11.15    1.80
  -1  -8   5    8.02    1.48
  -1   8   5    7.58    2.75
  -1   8   5   11.80    3.03
  -1   8   5    7.82    2.39
  -1   8   5    8.94    2.16
  -1   8   3   14.58    1.75
  -1  -8   3   16.59    2.46
  -1   8   3   16.13    2.97
   1   8  -3   18.01    2.72
  -1   8   3   15.71    2.91
  -1   8   3   13.73    1.96
  -1   8   3   15.87    2.44
   1   8  -3   14.77    2.18
  -1   8   3   14.05    1.66
   1  -8  -3   14.79    1.96
   1   8  -3   14.45    1.50
  -1   8   3   15.55    2.25
   1   8  -1  898.20   17.75
   1   8  -1  937.71   19.31
  -1   8   1  890.22   17.85
   1   8  -1  911.73   19.27
  -1   8   1  879.86   19.61
  -1   8   1  897.79   19.06
   1   8  -1  918.19   19.30
  -1   8   1  848.88   17.94
   1   8  -1  877.73   17.52
  -1   8   1  887.93   17.63
   1   8  -1  919.61   17.87
  -1   8   1  871.84   17.75
   1  -8  -1  895.84   18.96
  -1  -8   1  893.21   19.11
   1   8   1  209.12    5.55
  -1   8  -1  210.96    5.24
   1   8   1  200.89    5.15
  -1  -8  -1  198.79    6.32
  -1   8  -1  210.48    5.36
   1  -8   1  206.20    6.37
  -1   8  -1  214.92    5.34
   1   8   1  220.11    6.84
   1   8   1  202.10    5.36
   1  -8   1  204.11    6.16
  -1   8  -1  207.52    6.73
   1   8   1  202.73    6.46
   1   8   1  211.11    6.90
  -1   8  -1  211.54    6.46
   1   8   1  210.35    5.72
  -1   8  -3   42.44    2.28
   1   8   3   50.29    2.38
  -1   8  -3   43.81    2.96
  -1  -8  -3   50.30    3.06
  -1   8  -3   44.41    2.51
   1   8   3   48.56    2.90
   1  -8   3   46.50    3.16
   1   8   3   45.18    3.64
   1   8   3   48.51    3.44
   1   8   3   49.22    2.52
   1  -8   3   48.97    3.08
   1   8   3   50.04    3.91
  -1   8  -3   41.64    3.21
   1   8   3   46.64    2.97
  -1   8  -3   47.04    3.33
   1   8   3   47.92    3.37
  -1  -8  -5  134.10    5.85
  -1   8  -5  142.86    5.24
   1   8   5  136.19    4.06
   1   8   5  142.81    4.51
   1  -8   5  141.86    5.49
  -1   8  -5  127.80    4.08
   1  -8   5  131.10    5.78
   1  -8   5  120.83    3.68
   1   8   5  125.74    5.61
   1   8   5  132.94    6.12
   1   8   5  133.56    4.19
   1  -8   5  127.60    4.60
   1   8   5  127.69    5.66
   1   8   5  140.14    4.45
   1  -8   5  140.65    5.36
   1  -8   5  131.55    4.25
   1   8   5  133.63    6.08
   1   8   5  138.81    5.35
   1   8   5  130.61    4.86
  -1   8  -7   36.54    2.35
   1  -8   7   37.42    3.49
   1   8   7   35.75    3.36
   1   8   7   38.54    3.74
   1   8   7   43.04    2.43
   1  -8   7   37.28    2.05
   1  -8   7   35.91    2.58
   1   8   7   36.36    2.45
   1   8   7   38.77    3.18
   1   8   7   35.09    3.38
   1  -8   7   42.90    3.47
   1  -8   7   38.23    2.57
   1   8   7   42.12    2.36
  -1  -8  -7   36.93    3.81
   1   8   7   37.39    2.88
   1  -8   9    2.33    1.06
   1  -8   9    4.06    1.18
   1  -8   9    3.53    1.70
   1   8   9    2.04    1.38
   1  -8   9    5.23    2.30
   1   8  11   25.84    3.10
   1   8  11   25.75    2.73
   1   8  11   28.12    1.78
   1  -8  11   26.42    1.50
   1  -8  11   25.29    1.61
   1  -8  11   27.93    2.27
   1  -8  11   21.27    2.07
  -1   8 -11   24.31    1.97
  -1   8 -13   13.07    1.27
   1  -8  13   14.27    1.37
   1  -8  13   15.23    0.97
  -1  -9  12   60.28    2.37
   1   9 -12   62.16    2.30
   1   9 -12   60.31    3.06
  -1   9  10   21.33    2.51
  -1  -9  10   17.42    1.30
  -1   9  10   21.09    1.77
   1   9 -10   16.01    2.39
  -1  -9  10   19.39    1.40
  -1  -9  10   18.92    2.29
  -1  -9  10   16.80    1.52
  -1  -9  10   18.57    2.31
  -1  -9  10   16.54    1.83
   1   9 -10   15.76    1.68
  -1  -9   8   22.62    2.87
   1   9  -8   19.66    2.55
  -1   9   8   18.61    1.85
  -1   9   8   19.00    1.83
  -1   9   8   20.42    2.70
  -1  -9   8   17.84    1.42
  -1  -9   8   20.04    2.48
  -1  -9   8   18.24    2.78
  -1   9   8   18.04    2.45
  -1  -9   6   14.72    2.60
  -1   9   6   10.80    1.73
  -1  -9   6   14.15    2.16
  -1  -9   6   13.71    1.34
   1   9  -6   14.66    1.58
   1   9  -6   13.87    2.20
  -1   9   6   14.23    2.52
  -1   9   6   13.28    1.77
  -1   9   6   15.43    2.02
  -1  -9   6   16.86    2.59
   1   9  -6   12.63    2.92
  -1   9   6   12.55    2.33
  -1   9   6   14.37    2.61
  -1   9   6   15.31    3.21
  -1   9   4  225.01    5.97
  -1   9   4  214.21    5.85
   1   9  -4  215.10    5.85
   1   9  -4  211.98    5.36
  -1   9   4  200.60    5.47
  -1  -9   4  212.57    6.89
  -1   9   4  221.58    6.92
  -1   9   4  214.09    7.60
  -1   9   4  211.03    6.16
   1   9  -4  203.36    7.12
  -1   9   2  301.58    7.31
  -1   9   2  293.45    6.97
   1   9  -2  305.04    7.33
   1  -9  -2  289.65    8.16
  -1   9   2  289.09    7.17
   1   9  -2  285.40    6.83
  -1  -9   2  298.96    8.53
   1  -9  -2  291.93    8.00
  -1   9   2  288.54    8.97
   1   9  -2  287.36    8.56
  -1   9   2  280.82    7.36
  -1   9   2  295.26    8.35
  -1   9   0  309.34    7.12
   1   9   0  289.18    6.99
   1   9   0  280.43    8.33
   1   9   0  282.53    7.14
  -1   9   0  291.16    6.89
   1   9   0  282.40    6.76
  -1   9   0  272.23    6.98
  -1  -9   0  284.38    8.24
   1  -9   0  277.29    7.98
  -1   9   0  286.23    8.25
   1   9   0  292.15    8.44
   1   9   0  288.62    8.49
  -1   9   0  281.93    8.62
   1  -9   2   21.44    2.57
   1   9   2   21.38    2.52
  -1   9  -2   23.39    1.95
  -1   9  -2   22.47    2.16
   1   9   2   21.19    1.83
  -1  -9  -2   22.40    2.57
   1   9   2   19.91    1.92
   1   9   2   17.31    2.54
   1  -9   2   22.06    2.49
   1   9   2   19.76    2.86
  -1   9  -2   23.54    2.88
   1   9   2   19.34    3.14
  -1   9  -2   20.09    2.91
   1   9   2   20.44    2.39
   1  -9   4  293.12    9.19
   1  -9   4  294.40    8.58
   1   9   4  280.72    9.61
  -1  -9  -4  277.28    8.18
  -1   9  -4  280.04    6.94
   1   9   4  288.81    6.96
   1   9   4  293.40    7.29
   1   9   4  277.59    8.97
   1   9   4  301.34    7.43
   1  -9   4  292.48    8.38
   1   9   4  294.33    9.42
   1   9   4  291.53    8.49
   1   9   4  298.49    8.02
  -1   9  -4  281.85    8.57
   1   9   6   27.50    3.55
   1   9   6   23.46    2.87
  -1   9  -6   26.06    1.99
   1   9   6   27.88    2.08
   1   9   6   29.02    2.68
   1   9   6   29.05    2.26
   1  -9   6   23.73    1.71
   1  -9   6   25.15    3.27
  -1   9  -6   24.41    1.94
   1   9   6   29.50    3.06
  -1   9  -6   23.09    3.06
   1   9   6   28.72    2.80
   1  -9   8   21.54    2.83
  -1   9  -8   20.69    1.88
   1   9   8   20.93    3.11
   1   9   8   22.86    2.87
   1  -9   8   18.27    2.19
   1  -9   8   20.04    2.06
  -1   9  -8   17.23    2.85
  -1   9 -10    3.43    1.92
   1  -9  10    8.30    1.06
   1   9  10    6.71    2.02
  -1   9 -10    6.61    1.80
   1   9  10    6.37    2.33
   1  -9  10    7.44    1.12
   1  -9  10    7.13    1.61
   1  -9  10    8.11    1.70
   1  -9  10    4.89    1.55
  -1   9 -10    6.21    1.26
  -1   9 -10    5.86    1.40
   1  -9  12    3.98    0.67
   1  -9  12    2.39    1.06
  -1   9 -12    3.55    0.95
  -1 -10  11    9.88    1.48
  -1 -10  11    9.02    0.77
  -1 -10  11    6.39    1.05
   1  10 -11    4.68    1.66
  -1 -10   9    3.76    0.87
  -1 -10   9    3.53    0.93
  -1 -10   9    3.09    1.72
  -1 -10   9    3.21    1.15
  -1 -10   9    4.62    1.69
   1  10  -9    3.14    1.12
  -1  10   9    4.45    2.00
   1  10  -9    3.92    2.15
   1  10  -7   45.28    2.54
  -1 -10   7   41.66    3.36
  -1 -10   7   42.40    1.89
  -1 -10   7   40.56    3.06
  -1 -10   7   44.72    3.32
  -1  10   7   47.72    3.96
   1  10  -7   40.24    3.44
  -1  10   5   35.99    2.22
   1  10  -5   33.90    2.52
   1  10  -5   36.55    2.02
  -1  10   5   37.94    2.74
  -1 -10   5   34.25    3.08
  -1 -10   5   40.86    3.16
  -1  10   5   36.29    3.72
  -1  10   5   36.57    2.75
  -1  10   5   39.49    3.22
   1  10  -5   35.94    3.32
  -1  10   3  348.32    8.04
   1  10  -3  349.40    7.87
   1  10  -3  341.12    8.26
  -1  10   3  339.76    8.22
  -1 -10   3  333.95    9.43
  -1  10   3  370.23    8.57
  -1 -10   3  337.83    9.41
   1  10  -3  345.11    9.81
  -1  10   3  346.21    9.50
  -1  10   3  349.78   10.25
  -1  10   3  335.88    8.55
   1  10  -1  193.47    5.20
   1 -10  -1  184.01    6.08
  -1 -10   1  191.44    6.48
   1  10  -1  182.49    4.99
   1  10  -1  181.64    5.42
  -1  10   1  199.09    5.22
  -1  10   1  188.86    5.36
   1  10  -1  184.54    6.63
  -1  10   1  189.46    6.46
  -1  10   1  186.94    6.89
   1  10   1   80.65    3.24
   1 -10   1   74.40    3.85
  -1  10  -1   72.26    3.96
   1  10   1   74.62    4.23
  -1  10  -1   67.00    4.02
   1  10   1   72.24    4.33
  -1  10  -1   70.31    2.92
   1  10   1   67.96    2.83
   1  10   1   74.88    3.46
  -1  10  -1   62.29    3.11
  -1  10  -3  206.56    5.42
   1  10   3  184.63    5.37
  -1  10  -3  198.73    5.35
   1  10   3  205.60    5.76
   1 -10   3  216.10    7.55
   1 -10   3  194.44    6.69
   1  10   3  191.90    7.13
   1  10   3  202.91    5.73
   1 -10   3  211.35    6.60
   1  10   3  212.30    7.57
   1  10   3  220.18    7.01
  -1  10  -3  215.75    6.89
   1  10   5   35.18    2.43
   1 -10   5   33.72    1.90
   1 -10   5   33.11    3.47
   1 -10   5   31.04    2.91
   1  10   5   30.81    2.15
  -1  10  -5   32.42    2.14
   1  10   5   34.38    2.69
  -1  10  -7  161.84    4.42
   1 -10   7  164.88    6.09
   1  10   7  153.72    4.75
   1 -10   7  158.21    5.73
   1 -10   7  158.86    4.30
   1 -10   7  146.63    5.86
  -1  10  -7  160.92    5.64
   1 -10   9    2.35    0.91
   1 -10   9    4.60    1.48
   1 -10   9    2.51    1.48
   1 -10   9    2.70    0.88
  -1  10  -9    2.71    1.72
  -1  10  -9    2.41    1.13
   1 -10  11    1.96    0.62
  -1 -11  10   25.03    1.75
   1  11 -10   13.49    1.65
  -1 -11   8   10.50    1.80
  -1 -11   8   10.60    1.75
  -1 -11   8    9.59    0.94
   1  11  -8    7.54    1.97
  -1  11   6   21.08    2.35
  -1  11   6   19.74    1.69
   1  11  -6   18.75    1.88
  -1 -11   6   18.03    2.62
  -1 -11   6   17.14    2.13
  -1 -11   6   18.03    2.32
  -1  11   6   16.45    2.24
   1  11  -6   20.40    2.59
  -1  11   6   19.78    3.04
  -1  11   6   20.90    2.47
   1  11  -4   22.17    1.70
  -1 -11   4   27.54    2.70
  -1 -11   4   22.68    2.35
  -1 -11   4   26.25    2.67
  -1  11   4   31.59    2.81
  -1  11   4   31.26    3.45
   1  11  -4   26.86    2.89
  -1  11   4   26.46    2.38
  -1 -11   2   25.36    2.67
  -1 -11   2   29.30    2.69
  -1  11   2   22.25    1.89
   1  11  -2   27.51    2.48
   1  11   0   31.15    2.10
  -1 -11   0   32.63    2.83
   1 -11   0   30.19    3.02
   1 -11   0   34.55    2.74
  -1 -11   0   35.96    2.77
   1  11   0   35.99    2.05
  -1  11   0   38.57    2.23
  -1  11   0   37.03    2.48
   1  11   0   32.47    2.66
   1  11   2   28.79    2.15
  -1 -11  -2   32.24    2.68
   1 -11   2   28.42    2.80
   1 -11   2   25.51    3.08
   1  11   2   29.18    3.29
  -1  11  -2   26.93    2.79
   1 -11   4   26.61    1.63
   1 -11   4   25.24    2.99
  -1  11  -4   27.92    2.75
   1  11   4   28.79    2.86
   1  11   4   26.26    1.89
  -1  11  -4   26.94    1.91
   1  11   4   26.00    2.51
   1  11   6   46.16    2.15
  -1  11  -6   43.79    2.08
   1  11   6   51.35    2.68
   1 -11   6   41.67    3.20
   1 -11   6   38.76    2.77
   1  11   6   43.51    2.37
   1 -11   6   43.78    1.88
   1 -11   6   40.36    3.13
  -1  11  -6   48.12    2.93
   1 -11   8   18.52    1.87
   1 -11   8   17.45    1.84
   1 -11   8   19.05    1.18
   1 -11   8   18.68    1.17
  -1  11  -8   18.34    1.30
  -1  11  -8   17.43    1.90
  -1 -12   7   19.63    1.78
  -1 -12   7   17.18    1.90
  -1 -12   7   19.74    1.36
  -1 -12   7   18.18    0.95
   1  12  -7   21.90    2.01
  -1 -12   5    1.25    1.46
  -1 -12   5    4.28    1.46
   1  12  -5    1.56    1.83
  -1  12   5    4.29    2.22
  -1  12   5    5.21    1.82
   1  12  -5    3.40    1.45
  -1  12   5    2.41    1.21
  -1  12   5    1.10    1.81
   1  12  -3   10.26    1.85
  -1  12   3   10.81    1.88
   1  12  -3    7.74    1.27
  -1  12   3   12.00    1.49
  -1 -12   3   11.99    2.29
  -1 -12   3    8.91    1.69
  -1 -12   3   12.68    1.89
  -1  12   3   12.69    2.45
  -1  12   3    9.42    2.04
   1  12  -3   15.26    2.33
  -1 -12   1    1.60    1.58
  -1  12   1    1.58    1.64
   1  12  -1   -0.08    1.72
   1  12  -1    2.60    1.20
  -1  12   1    1.02    1.32
  -1  12   1    2.15    1.88
   1  12  -1    1.42    2.01
  -1  12   1    1.89    2.13
   1 -12   1    8.65    2.10
   1  12   1   12.00    1.43
  -1  12  -1   11.80    1.72
   1  12   1   10.55    2.01
  -1  12  -1   11.01    1.46
   1  12   1    8.76    2.25
  -1  12  -1    9.80    2.10
  -1  12  -3   17.89    1.53
   1  12   3   20.64    2.09
   1  12   3   18.64    1.51
  -1  12  -3   18.24    2.18
   1  12   3   17.49    2.41
   1 -12   3   15.68    1.16
  -1  12  -5   14.94    1.31
   1  12   5   16.49    1.37
   1  12   5   18.79    1.96
  -1  12  -5   16.09    1.92
   1 -12   5   14.84    1.05
   1 -12   5   15.95    1.81
  -1  12  -7   14.52    1.01
   1 -12   7   17.18    0.98
   1 -12   7   13.92    0.87
   1 -12   7   15.94    1.54
   1 -12   7   12.82    1.64
  -1 -13   4    2.03    1.17
  -1  13   4    2.06    0.96
   1  13  -4    3.00    1.44
  -1 -13   2    6.43    1.21
   1  13  -2    4.68    1.34
   1  13  -2    7.09    0.92
  -1  13   2    4.93    1.44
  -1  13   2    6.72    1.12
  -1  13   2    6.66    1.57
   1  13  -2    5.75    1.67
  -1  13   0    5.89    1.12
   1  13   0    4.23    1.51
   1  13   0    5.63    1.00
   1  13   0    3.30    1.75
  -1  13   0    7.87    1.56
   1 -13   2   17.93    1.62
   1  13   2   19.38    1.24
  -1  13  -2   19.79    1.28
   1  13   2   17.71    1.72
   1  13   2   17.10    2.00
  -1  13  -2   19.85    1.76
   1 -13   4   17.61    1.51
   1  13   4   21.12    1.62
  -1  13  -4   20.92    1.11
  -2   0  16   51.63    2.28
   2   0 -16   50.80    2.08
  -2   0  14   11.95    1.89
   2   0 -14   16.58    2.46
   2   0 -14   17.67    1.72
   2   0 -14   14.82    2.08
  -2   0  12    7.68    1.78
   2   0 -12    5.77    1.89
  -2   0  12    6.73    1.91
  -2   0  12    6.09    1.65
  -2   0  10  433.34    9.11
  -2   0  10  425.46   10.72
   2   0 -10  429.32   11.04
   2   0 -10  435.19    9.52
   2   0 -10  436.75   11.00
  -2   0  10  436.62    9.55
   2   0 -10  469.73   11.62
  -2   0   8  164.46    3.97
  -2   0   8  148.52    5.40
   2   0  -8  154.57    4.97
   2   0  -6  640.81   11.92
  -2   0   6  618.80   11.80
  -2   0   6  607.12   12.10
  -2   0   6  635.02   11.90
  -2   0   6  609.12   12.62
  -2   0   6  625.50   12.55
  -2   0   6  633.52   12.07
  -2   0   6  673.65   12.96
   2   0  -6  646.12   13.17
  -2   0   4  788.08   15.20
  -2   0   4  856.60   16.44
   2   0  -4  845.50   16.07
  -2   0   4  816.79   15.14
  -2   0   4  832.71   15.36
  -2   0   4  877.23   15.81
  -2   0   4  778.20   15.56
  -2   0   4  807.09   15.42
  -2   0   4  824.33   16.02
  -2   0   4  847.66   15.38
  -2   0   4  820.05   15.54
   2   0  -4  789.67   16.23
   2   0  -4  835.63   16.17
   2   0  -4  804.10   16.25
  -2   0   2 1809.20   32.69
   2   0  -2 1746.17   31.90
  -2   0   2 1729.16   31.32
   2   0  -2 1732.86   31.47
  -2   0   2 1754.46   31.67
  -2   0   2 1713.59   31.50
  -2   0   2 1735.68   31.67
  -2   0   2 1679.51   32.07
  -2   0   2 1635.37   31.85
  -2   0   2 1694.52   31.76
   2   0  -2 1753.41   32.26
  -2   0   2 1762.91   32.50
   2   0  -2 1749.70   32.11
   2   0  -2 1750.18   32.52
   2   0  -2 1733.94   32.39
  -2   0   0 9999.00  179.08
   2   0   0 9891.78  178.61
  -2   0   0 9726.37  178.64
   2   0   0 9994.99  179.31
  -2   0   0 9779.11  178.58
  -2   0   0 9937.07  179.33
   2   0   0 9977.18  179.39
   2   0   0 9956.06  178.99
  -2   0   0 9796.36  179.16
   2   0   0 9917.38  179.26
   2   0   2 5320.98   98.57
  -2   0  -2 5426.38   98.26
  -2   0  -2 5484.30   98.21
   2   0   2 5383.37   97.58
   2   0   2 5464.25   97.64
   2   0   2 5364.53   97.37
  -2   0  -2 5311.41   97.82
   2   0   2 5323.23   97.56
  -2   0  -2 5386.94   97.46
   2   0   2 5401.81   97.58
   2   0   2 5259.84   97.75
   2   0   2 5425.92   97.72
  -2   0  -2 5390.16   98.09
   2   0   2 5327.12   97.47
  -2   0  -2 5233.51   98.22
  -2   0  -2 5383.14   97.70
   2   0   4 3321.64   60.47
   2   0   4 3419.67   59.87
   2   0   4 3276.59   60.09
   2   0   4 3381.70   60.05
   2   0   4 3421.10   59.77
   2   0   4 3344.07   59.83
   2   0   4 3372.17   60.43
   2   0   4 3451.96   60.53
  -2   0  -4 3402.06   60.28
   2   0   4 3408.07   59.91
  -2   0  -4 3380.39   59.71
   2   0   4 3423.11   60.05
   2   0   4 3410.78   60.20
  -2   0  -4 3448.40   60.20
  -2   0  -4 3432.79   61.03
   2   0   6  469.72    8.95
   2   0   6  424.37    9.03
   2   0   6  439.34    9.11
   2   0   6  440.06    8.83
   2   0   6  449.14    9.33
   2   0   6  429.24    9.13
   2   0   6  452.22    8.96
  -2   0  -6  449.50    9.34
  -2   0  -6  451.10   10.30
  -2   0  -8  205.44    5.36
   2   0   8  196.68    4.74
   2   0   8  198.84    4.95
   2   0   8  201.32    5.24
  -2   0  -8  194.29    5.19
  -2   0  -8  197.96    6.28
  -2   0 -10    1.99    1.40
   2   0  10    2.09    1.07
   2   0  10    2.13    1.28
   2   0  10    1.49    1.49
   2   0  10    1.64    2.16
   2   0  10    0.64    1.31
  -2   0 -10    3.45    1.55
  -2   0 -10    2.16    1.82
   2   0  12  216.50    5.84
   2   0  12  229.96    7.80
  -2   0 -12  214.28    7.54
   2   0  14   34.52    2.92
   2   0  14   37.44    1.92
  -2   0 -14   39.75    1.82
   2   0  16   41.85    2.16
  -2   0 -16   41.75    1.35
  -2   0 -16   44.93    1.57
  -2   1  17   12.23    1.16
  -2  -1  17   10.78    1.19
   2  -1 -17   12.42    0.95
   2   1 -17   12.88    1.07
   2   1 -17   10.95    0.98
  -2   1  15   10.47    1.63
  -2  -1  15   12.81    1.77
   2   1 -15   10.74    2.02
   2  -1 -15   11.64    2.11
  -2   1  15   11.49    1.73
   2  -1 -15    9.89    1.63
   2   1 -15   11.32    1.57
   2  -1 -15   11.73    1.54
  -2   1  13   11.42    1.88
  -2   1  13   15.55    2.31
   2   1 -13   13.48    2.32
   2   1 -13   12.63    2.11
  -2   1  13   16.27    2.09
   2  -1 -13   14.02    2.06
  -2  -1  13   14.24    1.82
   2   1 -13   14.87    1.74
   2   1 -11    9.51    1.13
  -2  -1  11    6.97    1.06
   2   1 -11   10.45    2.41
  -2  -1  11    9.30    1.91
  -2   1  11    6.73    2.03
  -2   1  11    6.50    1.56
   2  -1 -11    6.48    2.26
  -2  -1  11    8.22    1.64
   2  -1 -11   10.09    1.84
   2   1 -11    6.80    1.79
  -2   1  11    7.92    1.80
   2   1 -11    8.07    1.52
   2  -1 -11    8.05    1.85
  -2   1   9   87.49    4.28
   2   1  -9   88.88    3.86
  -2  -1   9   85.93    2.58
  -2   1   9   92.17    2.67
  -2   1   9   91.83    3.70
  -2  -1   9   97.39    3.75
  -2  -1   9   90.35    3.15
   2   1  -9   89.24    3.87
   2  -1  -9   91.55    3.70
   2  -1  -9   95.14    3.90
   2   1  -9   97.08    3.96
   2   1  -9   94.64    3.15
   2   1  -7  623.35   12.56
   2   1  -7  637.21   13.62
   2  -1  -7  625.29   13.77
  -2   1   7  636.59   12.25
   2   1  -7  653.70   12.11
  -2  -1   7  611.78   12.19
  -2   1   7  635.33   12.14
  -2   1   7  626.53   13.37
  -2   1   7  632.62   13.49
  -2  -1   7  650.56   12.53
  -2  -1   7  636.47   13.47
  -2   1   7  598.12   14.47
  -2   1   7  630.96   12.79
   2  -1  -7  663.52   13.78
   2   1  -7  652.93   13.71
  -2   1   5  564.38   10.83
  -2  -1   5  567.98   11.99
   2  -1  -5  589.35   12.00
  -2  -1   5  614.00   12.22
  -2   1   5  575.07   11.10
  -2  -1   5  577.26   10.83
   2   1  -5  581.25   10.78
  -2   1   5  578.78   10.87
  -2   1   5  560.28   10.64
  -2   1   5  590.18   10.95
  -2  -1   5  544.51   10.86
  -2   1   5  565.80   11.62
  -2   1   5  584.40   11.86
  -2  -1   5  605.85   11.94
  -2  -1   5  582.52   11.17
  -2  -1   5  578.78   11.86
   2  -1  -5  588.63   11.81
   2  -1  -5  537.72   11.91
   2   1  -5  591.98   11.92
  -2  -1   5  571.63   12.11
  -2  -1   5  574.70   11.12
  -2   1   5  594.80   11.69
  -2   1   5  563.87   11.28
  -2   1   3    5.74    1.35
  -2   1   3    8.13    1.63
  -2   1   3    7.86    0.69
   2  -1  -3    8.20    1.80
  -2  -1   3    6.91    0.82
  -2  -1   3    7.20    0.96
  -2   1   3    6.93    0.98
   2   1  -3    7.56    0.64
  -2  -1   3    7.24    0.46
  -2   1   3    7.79    0.86
   2   1  -3    7.07    0.88
  -2   1   3    7.44    0.70
  -2   1   3    7.77    0.85
  -2   1   3    7.72    0.46
   2   1  -3    8.91    1.54
  -2   1   3    7.32    1.42
   2  -1  -3    7.15    1.28
  -2   1   3    6.47    1.01
  -2  -1   3    7.84    1.19
  -2  -1   3    7.63    1.12
  -2  -1   3    6.63    1.13
  -2   1   3    8.00    0.99
   2  -1  -3    8.13    1.00
  -2  -1   3    6.17    1.45
   2   1  -3    5.29    1.82
   2   1  -3    7.99    1.04
  -2  -1   3    7.05    2.08
   2  -1  -3    7.25    1.82
   2  -1  -3    7.40    1.59
   2   1  -3    7.52    2.03
  -2   1   1  109.44    2.28
  -2   1   1  111.33    2.51
   2   1  -1  114.65    3.40
   2  -1  -1  122.13    3.63
  -2   1   1  110.01    3.38
  -2  -1   1  103.92    2.37
  -2   1   1  110.00    2.31
  -2   1   1  114.08    2.84
   2   1  -1  109.67    2.16
  -2   1   1  113.52    2.78
  -2   1   1  110.34    2.44
   2   1  -1  113.83    2.51
  -2   1   1  107.96    2.23
   2  -1  -1  110.70    3.04
  -2  -1   1  114.56    2.69
  -2  -1   1  109.13    2.57
   2  -1  -1  112.79    3.00
  -2   1   1  112.94    2.30
  -2  -1   1  108.18    3.31
   2  -1  -1  112.49    3.08
  -2   1   1  112.64    2.45
  -2   1   1  113.86    2.68
   2   1  -1  119.32    3.17
  -2   1   1  112.57    2.83
  -2  -1   1  113.71    3.29
   2  -1  -1  112.97    2.91
   2   1   1 2536.26   46.31
  -2  -1  -1 2546.81   47.10
   2   1   1 2519.41   46.96
  -2   1  -1 2545.96   47.00
   2   1   1 2604.66   46.06
   2   1   1 2479.26   46.31
   2  -1   1 2554.91   46.25
   2   1   1 2595.92   46.24
   2   1   1 2460.27   46.01
   2   1   1 2567.26   46.17
   2   1   1 2548.36   46.18
  -2   1  -1 2525.68   46.21
  -2  -1  -1 2503.03   46.12
  -2   1  -1 2560.90   46.64
   2   1   1 2553.07   46.81
   2   1   1 2473.17   46.01
   2   1   1 2574.81   46.17
   2  -1   1 2538.32   46.44
   2  -1   1 2602.81   46.99
  -2   1  -1 2467.40   46.82
  -2   1  -1 2455.43   46.40
   2  -1   1 2541.78   46.88
  -2  -1  -1 2555.48   46.89
  -2  -1  -1 2581.04   46.46
   2  -1   1 2588.37   46.86
  -2   1  -1 2581.57   46.62
   2  -1   3 1259.40   23.29
  -2   1  -3 1226.56   22.45
   2   1   3 1201.06   21.61
  -2  -1  -3 1211.25   23.07
   2   1   3 1203.10   22.03
   2   1   3 1222.66   21.72
   2   1   3 1193.92   21.88
  -2  -1  -3 1189.49   21.99
   2   1   3 1208.49   21.68
   2  -1   3 1242.46   21.93
  -2   1  -3 1227.43   22.26
   2   1   3 1214.40   22.01
   2   1   3 1244.08   21.76
   2   1   3 1273.40   22.94
   2  -1   3 1260.44   22.39
  -2  -1  -3 1219.58   21.97
   2   1   3 1225.02   22.05
   2  -1   3 1192.43   22.13
   2   1   3 1204.05   22.00
  -2   1  -3 1255.62   22.75
  -2   1  -3 1194.96   22.50
  -2   1  -3 1242.58   22.14
   2  -1   3 1252.31   22.80
   2  -1   3 1227.96   22.29
  -2  -1  -3 1188.15   22.12
  -2  -1  -3 1219.72   22.54
   2  -1   3 1231.16   22.21
   2  -1   5  603.49   12.61
  -2   1  -5  583.73   11.64
   2  -1   5  621.27   11.85
  -2  -1  -5  604.14   12.03
   2   1   5  590.59   11.65
   2   1   5  616.38   12.04
   2  -1   5  615.00   11.92
   2   1   5  628.61   11.74
   2   1   5  613.65   11.90
   2  -1   5  603.48   11.87
   2  -1   5  610.08   11.72
   2  -1   5  611.54   11.98
   2  -1   5  642.95   12.58
   2  -1   5  603.63   11.68
   2   1   5  592.33   12.43
   2  -1   5  575.86   11.74
   2   1   5  597.35   12.07
   2   1   5  617.46   11.99
  -2  -1  -5  613.88   11.93
   2  -1   5  626.48   12.26
   2  -1   5  630.64   12.92
  -2  -1  -5  619.23   11.97
  -2   1  -5  606.47   12.23
  -2   1  -5  629.70   13.07
  -2  -1  -5  614.97   12.91
   2  -1   7  631.15   13.83
  -2  -1  -7  654.42   14.81
  -2   1  -7  616.34   12.16
  -2   1  -7  618.89   13.05
   2   1   7  676.41   12.51
   2   1   7  636.57   12.65
   2  -1   7  644.54   12.48
   2  -1   7  617.16   12.60
   2  -1   7  611.90   12.49
   2  -1   7  637.19   13.06
   2   1   7  609.29   12.69
  -2   1  -7  636.81   13.08
  -2   1  -7  601.44   14.11
  -2  -1  -7  624.25   12.68
  -2  -1  -7  648.19   14.13
  -2   1  -9   23.92    1.95
   2   1   9   21.96    1.47
   2  -1   9   22.96    1.48
   2  -1   9   24.76    1.67
   2   1   9   24.60    1.71
   2   1   9   22.46    2.86
   2   1   9   23.45    1.71
   2   1   9   26.22    2.75
   2   1   9   26.40    2.09
   2  -1   9   25.30    2.09
  -2   1  -9   23.06    2.42
  -2  -1  -9   24.05    2.45
  -2   1  -9   24.89    2.09
  -2   1 -11   24.70    2.08
   2  -1  11   25.75    1.73
   2  -1  11   24.28    1.78
   2   1  11   22.46    3.09
   2   1  11   25.93    2.96
   2   1  11   22.57    1.91
   2  -1  11   28.55    3.09
   2  -1  11   21.54    1.90
  -2   1 -11   25.38    2.27
  -2   1 -11   23.14    2.75
  -2  -1 -11   28.52    2.86
   2  -1  11   25.90    2.28
  -2  -1 -13   11.19    2.12
  -2   1 -13   11.25    2.16
   2  -1  13   11.76    1.63
   2   1  13   10.90    1.47
   2  -1  13   10.92    2.41
   2   1  13   12.55    2.49
   2  -1  15   18.80    2.05
   2   1  15   15.59    1.94
  -2   1 -15   18.76    1.25
  -2  -1 -15   18.71    1.20
  -2   1 -15   18.76    1.38
  -2  -2  16   26.12    1.83
  -2   2  16   27.47    1.70
  -2   2  16   26.36    1.82
   2  -2 -16   28.18    1.47
   2   2 -16   27.60    1.61
   2   2 -16   26.38    1.49
   2   2 -14    9.00    2.21
  -2   2  14   11.84    2.16
   2   2 -14    8.41    1.99
   2  -2 -14   14.06    2.34
   2  -2 -14    9.38    1.79
   2   2 -14    9.92    1.64
   2  -2 -12   35.94    3.51
  -2  -2  12   42.57    2.00
   2   2 -12   45.20    1.92
   2   2 -12   42.15    2.36
  -2   2  12   39.52    2.56
  -2   2  12   39.44    3.20
  -2   2  12   40.64    2.64
  -2  -2  12   43.09    2.61
   2   2 -12   34.67    3.40
   2  -2 -12   53.30    3.34
   2   2 -12   40.62    2.41
   2   2 -12   47.79    3.29
  -2   2  10  151.63    6.01
   2   2 -10  155.17    3.80
  -2  -2  10  148.65    3.90
  -2   2  10  146.25    4.43
  -2   2  10  158.61    5.49
   2  -2 -10  146.77    6.17
  -2  -2  10  150.66    4.09
  -2  -2  10  158.28    5.36
  -2  -2  10  156.29    4.65
   2   2 -10  157.34    5.55
   2   2 -10  150.97    4.46
  -2   2   8  117.51    3.61
  -2   2   8  116.32    4.93
   2   2  -8  110.27    2.83
  -2   2   8  112.37    4.14
  -2   2   8  104.75    3.24
  -2  -2   8  104.40    4.28
   2  -2  -8  116.58    4.36
  -2  -2   8  113.45    4.06
  -2  -2   8  129.93    4.38
   2   2  -8  116.36    4.17
   2  -2  -8  116.47    4.21
  -2   2   6  284.49    7.79
  -2   2   6  275.94    6.52
  -2   2   6  296.63    6.63
   2   2  -6  279.35    6.33
  -2  -2   6  264.61    6.92
  -2   2   6  277.05    5.76
   2  -2  -6  282.69    7.02
  -2  -2   6  275.33    5.67
   2   2  -6  280.48    5.65
  -2   2   6  275.74    6.78
  -2   2   6  267.49    6.03
  -2   2   6  284.72    7.10
  -2  -2   6  281.07    5.86
  -2  -2   6  277.79    6.85
   2   2  -6  285.70    6.88
  -2  -2   6  275.56    6.48
   2  -2  -6  282.28    6.48
   2   2  -6  281.69    6.98
  -2  -2   6  287.24    7.16
   2  -2  -6  289.02    7.00
  -2  -2   6  278.15    6.24
  -2   2   4 2050.25   38.02
  -2   2   4 2008.38   37.86
  -2   2   4 1961.98   37.72
  -2   2   4 1995.38   39.07
  -2  -2   4 1992.40   38.05
   2  -2  -4 2158.62   38.91
  -2   2   4 2052.78   37.14
   2  -2  -4 2083.81   37.73
  -2   2   4 2020.54   37.43
   2   2  -4 1958.98   37.25
   2   2  -4 2033.13   37.11
   2   2  -4 1999.38   37.28
  -2   2   4 2093.39   38.03
  -2   2   4 2087.36   38.46
  -2   2   4 2036.44   37.34
  -2  -2   4 2057.43   38.04
  -2  -2   4 2049.93   37.18
  -2   2   4 1992.25   37.24
  -2  -2   4 2057.30   37.57
   2  -2  -4 2070.67   37.80
   2   2  -4 2015.65   38.05
  -2  -2   4 1998.91   38.59
   2   2  -4 1979.57   38.36
  -2   2   2  407.46    9.09
  -2   2   2  414.51    7.91
  -2   2   2  414.93    7.62
   2   2  -2  401.17    8.70
   2   2  -2  394.05    7.45
   2  -2  -2  425.83    9.10
   2   2  -2  388.70    7.62
  -2   2   2  406.22    7.78
   2   2  -2  407.09    7.53
  -2   2   2  402.84    7.58
   2   2  -2  396.93    7.78
   2   2  -2  396.07    7.73
  -2   2   2  393.16    7.64
   2  -2  -2  408.60    8.24
   2   2  -2  380.23    7.55
  -2   2   2  370.54    8.19
  -2   2   2  399.15    7.66
  -2   2   2  415.60    7.56
  -2  -2   2  402.74    8.09
  -2  -2   2  399.29    7.49
  -2  -2   2  397.17    7.93
  -2   2   2  406.52    7.66
   2   2  -2  398.32    8.04
   2  -2  -2  409.61    7.90
   2   2  -2  392.45    8.65
  -2  -2   2  411.63    8.67
   2   2  -2  401.17    8.53
  -2  -2   2  397.22    8.18
   2  -2  -2  397.18    8.00
  -2  -2   2  386.87    8.61
   2  -2  -2  397.76    7.60
   2   2   0   92.29    2.70
  -2   2   0  102.15    3.20
   2  -2   0  104.35    2.61
   2   2   0  100.54    2.18
  -2  -2   0  101.56    3.48
   2  -2   0  103.57    3.43
  -2   2   0   94.95    2.23
  -2   2   0  102.82    2.59
   2  -2   0   97.59    2.32
  -2   2   0  100.85    2.07
  -2   2   0  103.18    2.32
   2   2   0  103.36    2.42
   2   2   0  103.36    2.25
   2   2   0  102.74    2.13
  -2   2   0  102.26    2.50
  -2   2   0  100.42    2.29
  -2   2   0   97.82    2.71
   2   2   0   94.65    2.46
   2   2   0   98.29    2.21
  -2   2   0  103.80    2.56
   2  -2   0  103.74    2.63
   2  -2   0   98.99    2.96
  -2  -2   0  101.45    2.26
   2   2   0  106.64    2.97
   2   2   2 2019.33   39.92
  -2   2  -2 2120.16   39.56
  -2  -2  -2 2152.53   40.52
  -2  -2  -2 2140.38   39.61
   2   2   2 2136.36   39.52
   2   2   2 2167.72   39.49
   2  -2   2 2355.35   40.68
  -2   2  -2 2189.56   39.22
   2   2   2 2186.61   39.58
   2   2   2 2138.72   39.76
  -2   2  -2 2110.65   39.56
  -2   2  -2 2118.51   39.91
   2   2   2 2109.85   39.23
   2  -2   2 2197.64   39.59
   2   2   2 2312.80   40.24
   2   2   2 2195.85   39.73
   2   2   2 2168.23   39.48
   2   2   2 2173.70   40.85
   2  -2   2 2202.04   39.88
   2   2   2 2169.48   39.84
   2  -2   2 2197.92   40.49
  -2   2  -2 2159.69   40.16
  -2   2  -2 2169.47   39.84
   2   2   4   54.18    2.59
   2   2   4   68.30    2.67
   2  -2   4   62.09    3.09
  -2   2  -4   59.51    2.17
  -2  -2  -4   60.83    2.94
   2   2   4   63.69    2.02
   2   2   4   63.15    2.13
   2   2   4   63.77    1.77
   2   2   4   64.87    1.98
  -2  -2  -4   64.28    1.83
   2  -2   4   61.40    1.90
   2  -2   4   63.52    1.97
   2   2   4   61.77    1.58
  -2   2  -4   60.87    1.84
  -2   2  -4   62.22    2.30
   2   2   4   59.21    2.59
   2   2   4   63.42    1.91
   2   2   4   63.90    2.30
   2  -2   4   63.88    2.40
   2   2   4   56.11    2.67
  -2  -2  -4   61.74    1.89
   2   2   4   63.16    2.33
   2   2   4   64.73    2.00
  -2  -2  -4   56.60    1.59
   2  -2   4   63.55    2.92
   2  -2   4   62.65    2.43
   2  -2   4   63.24    2.87
  -2   2  -4   62.41    2.25
   2  -2   4   64.81    2.42
  -2  -2  -4   59.99    2.08
  -2   2  -4   60.47    2.73
   2  -2   6  700.58   15.03
  -2  -2  -6  748.87   15.98
   2  -2   6  706.76   13.75
  -2   2  -6  714.00   14.42
   2   2   6  714.49   15.37
   2   2   6  699.41   15.97
   2   2   6  696.80   13.85
  -2   2  -6  720.21   13.61
   2  -2   6  683.89   14.80
   2  -2   6  716.64   14.33
   2   2   6  708.11   14.75
   2  -2   6  695.51   13.73
   2   2   6  701.50   13.81
   2   2   6  716.38   13.95
   2  -2   6  726.10   15.11
   2  -2   6  733.52   15.23
  -2   2  -6  694.10   15.29
  -2  -2  -6  688.47   15.08
  -2  -2  -8    1.24    1.91
   2  -2   8    0.43    0.88
   2  -2   8    1.65    1.05
  -2   2  -8    0.64    1.26
   2  -2   8    1.30    1.01
   2   2   8    1.26    1.17
   2   2   8    1.80    1.79
   2   2   8    0.98    1.94
   2  -2   8    0.64    0.86
   2  -2   8    0.75    1.50
   2   2   8    1.07    1.64
  -2   2  -8    0.80    1.50
  -2   2  -8    0.39    1.57
  -2  -2  -8    1.22    1.43
   2  -2  10  352.66    8.03
   2  -2  10  349.26    8.17
   2  -2  10  349.26   10.29
   2   2  10  347.30   10.32
   2   2  10  358.64   10.98
   2   2  10  358.88    8.23
  -2   2 -10  365.77    8.82
  -2  -2 -10  352.71    8.55
   2   2  10  352.87    8.67
   2  -2  10  355.42    8.79
  -2   2 -10  374.22    9.00
  -2   2 -10  364.19   10.17
  -2  -2 -10  383.98   10.30
  -2   2 -12    4.27    1.28
   2  -2  12    1.06    1.08
   2  -2  12    1.50    1.17
   2   2  12    2.20    1.29
   2   2  12    1.72    2.17
   2   2  12    0.41    1.92
   2  -2  12    1.62    1.34
   2  -2  12    1.61    1.73
  -2  -2 -12    1.00    1.80
  -2   2 -12    1.61    1.67
   2  -2  14   16.73    2.34
   2   2  14   16.24    2.33
  -2   2 -14   20.09    1.62
  -2   2 -14   19.91    1.44
  -2  -2 -16    9.03    0.89
  -2   3  17    5.88    0.87
   2   3 -17    6.66    0.84
  -2  -3  15   51.49    2.48
  -2   3  15   52.22    2.39
  -2   3  15   54.94    3.11
   2  -3 -15   59.33    2.13
   2   3 -15   54.79    2.30
   2   3 -15   49.38    2.05
  -2   3  15   57.45    2.71
  -2  -3  15   44.14    2.35
   2   3 -15   34.99    2.13
   2  -3 -15   56.37    3.29
   2   3 -15   45.84    3.16
  -2  -3  13  269.07    6.20
   2   3 -13  266.92    5.97
   2   3 -13  270.52    6.49
  -2   3  13  251.91    8.15
  -2   3  13  242.28    6.59
  -2   3  13  271.25    6.95
   2  -3 -13  251.61    7.64
  -2  -3  13  252.04    6.87
   2   3 -13  239.29    6.62
   2   3 -13  263.58    8.77
   2   3 -13  246.71    7.82
  -2   3  11   74.26    4.38
   2  -3 -11   72.89    4.69
   2   3 -11   68.01    2.44
  -2  -3  11   69.83    2.51
   2   3 -11   70.50    2.88
  -2   3  11   72.59    3.98
  -2   3  11   69.23    3.08
  -2  -3  11   68.94    3.74
  -2  -3  11   69.86    3.21
  -2   3  11   76.14    3.34
   2   3 -11   70.64    3.94
   2   3 -11   73.69    3.09
   2  -3 -11   74.50    3.78
   2   3 -11   75.17    3.84
  -2   3   9   31.14    2.20
  -2   3   9   26.79    3.06
   2  -3  -9   31.91    2.58
   2   3  -9   28.98    1.50
  -2  -3   9   27.65    1.44
   2   3  -9   29.40    1.79
  -2   3   9   28.53    2.64
  -2   3   9   24.61    2.40
  -2   3   9   25.46    1.87
  -2  -3   9   27.29    2.37
  -2  -3   9   32.16    1.82
  -2  -3   9   33.09    2.53
  -2  -3   9   30.76    2.16
  -2   3   9   32.10    2.18
   2   3  -9   31.30    2.46
   2   3  -9   30.30    1.99
   2  -3  -9   26.93    2.35
   2   3  -9   29.42    2.29
  -2   3   7  177.90    6.24
  -2   3   7  168.96    5.09
  -2   3   7  166.94    4.05
  -2  -3   7  175.31    5.43
   2  -3  -7  173.66    5.45
  -2  -3   7  173.57    3.93
   2   3  -7  168.52    3.92
  -2  -3   7  165.38    5.21
  -2  -3   7  172.04    5.22
   2   3  -7  175.51    5.31
  -2  -3   7  173.13    4.97
   2   3  -7  168.66    4.98
   2  -3  -7  175.94    5.29
  -2  -3   7  184.73    4.84
  -2   3   5   94.99    3.29
  -2   3   5   92.62    4.09
  -2   3   5   94.80    3.34
  -2   3   5   92.59    3.14
   2  -3  -5   92.78    3.01
   2  -3  -5   94.17    3.85
  -2   3   5   95.35    2.41
  -2  -3   5   87.67    3.25
  -2   3   5   83.76    2.99
   2   3  -5   87.94    2.31
   2   3  -5   83.42    2.50
   2  -3  -5   91.12    2.52
  -2   3   5   92.40    3.31
  -2   3   5   94.36    3.61
  -2   3   5   88.73    2.56
  -2   3   5   95.90    2.66
  -2  -3   5   86.52    2.30
   2   3  -5   85.58    3.08
  -2  -3   5   91.53    3.06
   2   3  -5   80.34    2.72
   2  -3  -3 2059.54   38.47
  -2  -3   3 2108.17   38.93
  -2   3   3 2110.32   38.35
   2  -3  -3 2094.37   40.12
   2   3  -3 2021.83   38.54
   2   3  -3 2080.30   39.48
   2  -3  -3 2088.12   39.00
  -2   3   3 2138.03   38.48
   2   3  -3 2098.34   39.50
  -2  -3   3 1983.16   39.26
   2   3  -3 2005.80   38.34
  -2  -3   3 2142.33   39.56
   2   3  -3 2123.95   38.47
   2   3  -3 2083.29   38.46
   2  -3  -3 2140.29   38.72
  -2   3   3 2219.31   40.02
  -2   3   3 2166.38   39.41
  -2   3   3 2100.39   38.44
  -2   3   3 2089.78   38.63
  -2  -3   3 2080.14   38.24
  -2   3   3 2066.49   38.13
  -2  -3   3 2093.44   38.66
  -2   3   3 2165.58   38.86
  -2   3   3 2130.68   39.23
  -2   3   3 2065.72   39.30
  -2   3   3 2178.20   40.21
   2   3  -3 2093.98   38.38
   2   3  -1  557.26   10.81
  -2   3   1  563.99   10.62
  -2   3   1  542.84   11.48
   2   3  -1  539.21   10.11
  -2   3   1  527.50   10.77
   2  -3  -1  551.01   11.86
  -2   3   1  546.11   10.26
   2   3  -1  492.08   10.17
  -2   3   1  526.77   10.19
   2   3  -1  530.75    9.86
   2   3  -1  549.44   10.33
   2   3  -1  517.78   10.66
  -2   3   1  541.92   10.26
  -2   3   1  545.02   10.33
   2  -3  -1  539.46   10.38
   2  -3  -1  548.08   10.32
  -2  -3   1  544.23   10.42
   2  -3  -1  580.18   10.51
  -2  -3   1  527.00   10.66
  -2  -3   1  552.85   11.30
   2  -3  -1  533.95   10.52
   2   3  -1  548.57   11.01
   2   3   1  133.19    3.99
  -2   3  -1  127.18    3.45
   2   3   1  148.44    3.74
   2   3   1  124.32    3.54
  -2   3  -1  135.82    3.51
  -2  -3  -1  123.96    3.46
  -2  -3  -1  126.81    4.27
   2   3   1  128.31    2.90
   2   3   1  110.85    3.19
  -2   3  -1  137.09    2.91
   2  -3   1  125.01    4.18
  -2   3  -1  131.87    2.79
   2  -3   1  126.59    2.86
  -2   3  -1  132.94    2.98
   2   3   1  132.67    3.12
  -2   3  -1  130.72    2.63
  -2   3  -1  133.45    3.30
   2   3   1  135.68    3.92
   2   3   1  132.59    3.47
   2   3   1  129.02    3.34
   2   3   1  122.32    2.92
  -2   3  -1  130.01    2.95
   2   3   1  140.31    4.39
   2  -3   1  127.04    3.42
  -2  -3  -1  123.09    2.80
   2  -3   1  134.94    3.31
   2  -3   1  136.66    3.94
  -2   3  -1  134.66    3.19
  -2  -3  -1  129.04    2.74
   2  -3   1  135.22    3.63
   2   3   3  235.43    5.75
   2   3   3  251.47    5.81
   2   3   3  234.37    5.06
  -2  -3  -3  245.51    6.35
   2  -3   3  234.23    6.14
  -2   3  -3  247.72    4.80
   2   3   3  230.61    5.09
  -2   3  -3  239.65    5.79
   2  -3   3  235.40    6.27
  -2  -3  -3  244.71    5.40
   2   3   3  228.35    5.28
  -2   3  -3  242.40    4.93
  -2   3  -3  245.73    5.57
   2  -3   3  232.89    5.02
   2   3   3  223.98    6.37
   2   3   3  236.82    5.32
   2   3   3  231.60    5.89
   2   3   3  242.51    5.04
  -2   3  -3  243.28    5.04
   2   3   3  235.00    5.44
   2  -3   3  245.53    5.92
   2  -3   3  245.27    5.55
  -2   3  -3  251.14    5.45
  -2   3  -3  237.22    5.29
   2  -3   3  239.34    6.22
   2   3   5  476.46    9.80
  -2  -3  -5  439.83   10.77
   2  -3   5  393.11   10.49
  -2   3  -5  429.88    9.89
   2   3   5  445.41    8.89
  -2  -3  -5  414.82    9.41
   2  -3   5  433.23    8.82
   2  -3   5  457.93    9.07
  -2   3  -5  423.57    9.47
   2   3   5  436.41    9.18
   2   3   5  459.41    9.00
  -2   3  -5  441.40    8.81
   2   3   5  465.82   10.26
   2   3   5  436.65    9.23
   2  -3   5  473.25   10.47
   2  -3   5  458.73   10.43
  -2   3  -5  434.96   10.34
   2  -3   7  423.52   10.54
  -2  -3  -7  459.01   11.64
   2  -3   7  434.36    9.16
   2  -3   7  445.19    9.01
   2  -3   7  439.02    9.23
  -2   3  -7  427.04    9.75
   2   3   7  422.41   10.73
   2   3   7  433.22   11.43
   2   3   7  410.59    9.12
   2  -3   7  419.23   10.22
   2  -3   7  418.12    9.73
   2   3   7  430.10   10.30
   2  -3   7  426.89    8.98
   2  -3   7  440.98    9.87
   2   3   7  443.78    9.66
   2  -3   7  429.61   10.44
   2  -3   7  445.76   10.68
  -2   3  -7  426.15   10.68
  -2  -3  -7  434.74   10.49
  -2   3  -7  445.86    9.70
  -2  -3  -9  549.49   14.68
   2  -3   9  552.47   11.55
  -2   3  -9  554.66   11.29
   2  -3   9  538.39   11.38
  -2   3  -9  546.57   12.27
   2  -3   9  532.22   11.38
   2   3   9  553.23   12.22
   2  -3   9  543.45   12.28
  -2   3  -9  582.36   12.36
   2   3   9  540.39   13.76
   2   3   9  538.42   11.54
   2   3   9  537.79   14.52
   2  -3  11   60.69    2.62
  -2   3 -11   59.74    2.42
   2  -3  11   65.27    2.59
  -2   3 -11   65.78    2.53
   2   3  11   65.99    4.19
   2   3  11   63.87    2.74
   2   3  11   65.01    4.49
   2  -3  11   66.57    3.29
   2   3  11   67.61    3.52
  -2   3 -11   64.88    3.26
  -2  -3 -11   67.87    4.01
  -2   3 -13   16.79    1.48
   2  -3  13   17.01    1.42
   2  -3  13   12.69    1.61
   2  -3  13   15.24    2.47
   2   3  13   16.64    1.53
   2   3  13   15.61    2.67
   2   3  13   16.83    2.55
  -2   3 -13   19.43    1.67
   2  -3  13   14.74    1.95
  -2   3 -13   15.34    1.86
  -2  -3 -13   20.26    2.40
   2  -3  15    5.03    1.44
   2   3  15    3.71    1.50
  -2   3 -15    2.54    0.91
  -2  -3 -15    4.12    0.79
  -2   3 -15    2.11    0.84
  -2   4  16    6.84    1.11
  -2  -4  16    5.11    1.18
   2   4 -16    7.96    1.09
  -2  -4  16    7.67    1.14
  -2   4  16    8.95    1.52
   2   4 -16    7.36    1.07
  -2  -4  14  135.99    3.62
   2   4 -14  134.24    3.88
  -2   4  14  123.69    5.11
  -2   4  14  130.33    4.04
  -2   4  14  133.73    4.37
  -2  -4  14  125.39    4.27
   2   4 -14  122.22    4.06
   2   4 -14  111.86    5.60
  -2  -4  12   29.27    1.67
   2   4 -12   26.22    1.74
   2   4 -12   31.45    2.12
  -2   4  12   29.04    2.23
  -2   4  12   31.98    2.94
  -2  -4  12   31.02    2.72
  -2   4  12   30.09    2.47
   2  -4 -12   27.23    2.42
  -2  -4  12   29.29    2.40
   2   4 -12   28.67    2.32
   2  -4 -12   32.88    2.64
  -2   4  10   63.29    3.09
  -2   4  10   67.82    4.40
  -2  -4  10   57.95    2.28
   2   4 -10   60.36    2.30
   2   4 -10   64.52    2.66
  -2   4  10   57.88    3.66
  -2   4  10   68.39    4.19
  -2   4  10   58.03    2.73
  -2  -4  10   59.38    3.50
  -2  -4  10   63.33    3.74
  -2  -4  10   62.31    2.58
  -2  -4  10   63.25    3.02
  -2   4  10   60.31    2.99
   2  -4 -10   69.52    3.60
   2   4 -10   57.38    2.84
  -2   4   8   54.81    2.87
  -2   4   8   51.43    3.20
  -2   4   8   56.16    3.92
   2  -4  -8   55.08    2.82
  -2   4   8   52.77    2.10
   2  -4  -8   59.17    3.27
  -2  -4   8   47.80    1.81
   2   4  -8   56.24    1.99
   2   4  -8   53.64    2.23
  -2   4   8   54.78    3.46
  -2   4   8   44.24    3.00
  -2   4   8   45.13    2.21
  -2  -4   8   53.75    2.09
  -2  -4   8   48.83    3.01
  -2  -4   8   51.96    3.04
  -2  -4   8   55.80    3.07
  -2  -4   8   52.23    2.57
  -2   4   8   52.20    2.54
   2   4  -8   54.49    3.07
   2   4  -8   53.28    2.49
   2   4  -8   49.40    2.62
  -2   4   6  643.07   15.27
   2   4  -6  689.08   14.31
  -2   4   6  663.22   12.81
   2  -4  -6  642.01   13.85
   2  -4  -6  664.07   15.21
  -2  -4   6  650.14   14.41
   2   4  -6  641.54   12.70
   2   4  -6  640.96   12.86
  -2   4   6  649.50   14.87
  -2   4   6  628.61   14.28
  -2   4   6  685.32   13.11
  -2  -4   6  670.41   14.20
  -2  -4   6  664.07   12.80
  -2  -4   6  633.66   13.89
   2   4  -6  679.75   14.26
  -2  -4   6  655.64   13.71
   2   4  -6  643.05   13.40
   2  -4  -4  940.66   17.94
  -2   4   4  915.10   17.64
   2   4  -4  913.31   18.04
   2   4  -4  950.93   18.92
  -2  -4   4  928.00   18.42
  -2   4   4  932.53   17.85
   2  -4  -4  951.95   18.63
  -2  -4   4  924.37   19.14
   2   4  -4  920.39   17.77
   2   4  -4  935.63   17.72
  -2   4   4  943.33   19.59
  -2   4   4  905.98   19.06
  -2   4   4  918.04   17.79
  -2   4   4  967.47   17.98
  -2  -4   4  925.94   17.55
   2   4  -4 1014.60   18.91
   2   4  -4  923.34   17.54
  -2   4   4  971.04   18.59
  -2   4   4  945.08   18.93
  -2   4   4  955.11   18.40
  -2   4   4  912.32   19.77
  -2   4   2  723.05   14.41
   2   4  -2  715.87   14.09
  -2   4   2  749.02   14.18
  -2   4   2  714.47   14.82
   2   4  -2  714.36   13.41
  -2   4   2  731.72   13.58
  -2   4   2  724.33   13.64
   2  -4  -2  688.89   13.89
  -2   4   2  709.89   13.51
   2   4  -2  717.83   13.59
   2   4  -2  646.78   13.84
  -2   4   2  688.57   14.67
  -2   4   2  722.83   13.65
   2   4  -2  812.05   15.14
  -2  -4   2  699.54   13.33
  -2   4   2  737.79   13.87
  -2  -4   2  717.58   13.72
   2  -4  -2  700.27   13.89
  -2  -4   2  709.06   14.82
   2   4  -2  695.68   14.52
  -2  -4   2  677.43   14.35
  -2  -4   2  720.41   14.58
  -2   4   0  102.22    3.14
  -2   4   0  116.49    3.28
   2   4   0  107.55    3.55
  -2   4   0  101.37    3.55
   2   4   0  110.54    3.43
   2   4   0  119.25    3.25
   2   4   0   98.90    3.11
  -2  -4   0  106.49    3.87
   2   4   0  106.43    2.53
  -2  -4   0  104.87    3.00
  -2   4   0  107.60    2.72
  -2  -4   0   97.49    2.69
  -2   4   0  106.31    2.59
   2  -4   0  100.15    2.32
   2   4   0  101.01    3.32
   2   4   0  104.84    3.20
   2  -4   0  107.60    2.82
  -2   4   0   97.56    2.17
  -2  -4   0  103.57    2.63
  -2  -4   0  111.23    3.79
   2  -4   0  103.67    3.16
   2   4   0  105.58    3.08
  -2  -4   0   94.87    2.87
  -2   4   0  111.06    2.74
  -2   4  -2  179.72    4.62
   2   4   2  219.23    5.88
   2   4   2  219.47    5.30
  -2   4  -2  194.47    4.80
   2   4   2  210.57    5.34
  -2   4  -2  215.68    4.42
   2   4   2  202.55    4.78
  -2  -4  -2  205.03    5.47
   2   4   2  210.91    4.51
  -2  -4  -2  200.26    6.04
  -2  -4  -2  221.52    5.23
  -2   4  -2  198.50    5.21
   2  -4   2  196.40    6.00
  -2   4  -2  213.94    4.50
  -2   4  -2  207.11    4.34
   2  -4   2  205.06    4.36
  -2   4  -2  198.93    4.17
   2   4   2  201.35    5.75
   2   4   2  215.61    5.39
   2   4   2  204.92    4.53
   2   4   2  216.64    6.00
   2  -4   2  215.38    5.26
   2  -4   2  217.44    4.97
   2  -4   2  206.28    5.75
  -2   4  -2  206.40    4.77
   2  -4   2  217.83    5.43
   2   4   4  572.55   11.32
  -2   4  -4  519.12   11.39
   2   4   4  516.05   10.39
   2  -4   4  506.61   11.96
   2  -4   4  499.32   11.74
  -2  -4  -4  522.79   11.00
   2   4   4  476.82   10.33
  -2   4  -4  508.52   10.27
  -2   4  -4  530.74   10.22
  -2   4  -4  505.91   10.97
   2  -4   4  545.38   10.50
   2   4   4  522.13   10.62
   2   4   4  529.20   10.42
   2   4   4  527.43   12.03
   2  -4   4  545.71   11.59
   2   4   4  529.78   10.83
   2  -4   4  534.79   11.97
   2   4   6  718.36   14.68
  -2  -4  -6  714.11   16.16
  -2   4  -6  685.67   13.47
  -2   4  -6  681.57   13.42
   2  -4   6  686.76   13.73
  -2   4  -6  689.28   14.42
   2   4   6  711.21   15.44
   2   4   6  694.78   16.16
   2   4   6  665.30   13.82
   2   4   6  678.84   13.64
   2  -4   6  668.67   14.73
   2   4   6  713.25   15.33
   2   4   6  694.07   14.22
   2  -4   6  696.62   15.39
   2  -4   6  701.68   14.43
  -2   4  -6  697.08   14.21
   2  -4   6  698.90   15.45
  -2  -4  -8  340.98   10.31
  -2   4  -8  324.09    7.27
  -2   4  -8  325.27    7.22
   2  -4   8  329.86    7.53
   2  -4   8  322.82    7.35
   2  -4   8  323.92    7.68
   2   4   8  323.41    9.37
   2   4   8  335.68   10.25
   2   4   8  338.87    7.58
   2   4   8  337.89    7.57
   2  -4   8  314.35    8.35
   2  -4   8  342.80    9.05
   2   4   8  309.50    8.77
   2  -4   8  344.49    7.48
   2  -4   8  333.12    8.38
   2   4   8  333.01    8.26
   2  -4   8  339.96    9.26
  -2  -4  -8  355.71    9.22
  -2   4  -8  340.28    8.21
  -2  -4 -10   79.93    5.05
   2  -4  10   72.74    2.88
  -2   4 -10   75.59    2.80
  -2   4 -10   78.56    2.74
   2  -4  10   78.84    2.84
  -2   4 -10   78.79    2.91
   2   4  10   77.12    5.01
   2   4  10   86.82    4.65
   2   4  10   77.73    3.00
   2   4  10   77.15    3.83
   2  -4  10   81.00    3.69
  -2   4 -10   77.58    3.56
  -2  -4 -10   90.74    4.48
   2  -4  10   79.33    2.88
   2   4  12   99.15    4.83
   2   4  12   90.48    5.23
   2   4  14   28.37    2.63
   2   4  14   32.56    2.60
   2  -4  14   26.82    2.40
  -2   4 -14   31.12    1.55
   2  -4  14   24.77    1.90
  -2   4 -14   25.53    1.73
   2  -4  14   31.26    1.52
  -2   4 -14   30.96    1.52
   2   5 -15   15.86    2.12
  -2   5  15   16.94    1.90
  -2   5  15   16.73    1.45
   2   5 -15   15.75    1.36
  -2   5  15   16.59    1.89
  -2  -5  15   13.69    1.55
   2   5 -15   13.40    1.47
  -2   5  13  113.24    4.99
  -2  -5  13  114.54    3.31
  -2   5  11   92.48    3.90
  -2   5  11   89.37    5.30
   2  -5 -11   90.96    5.30
  -2  -5  11   87.09    2.93
   2   5 -11   92.70    3.31
  -2   5  11   95.61    4.78
  -2   5  11   93.31    5.20
  -2   5  11   89.25    3.39
  -2  -5  11   92.05    4.62
  -2  -5  11   87.39    4.42
  -2  -5  11   94.72    3.82
  -2   5  11   89.09    3.72
   2   5 -11   73.00    4.79
   2  -5 -11   88.91    4.15
   2   5 -11   87.96    3.66
  -2   5   9   69.05    3.94
  -2   5   9   69.87    4.67
  -2   5   9   79.90    3.57
   2  -5  -9   79.36    4.21
   2   5  -9   70.43    2.55
  -2  -5   9   67.80    2.49
   2   5  -9   75.00    2.83
   2   5  -9   76.83    2.65
  -2   5   9   77.72    4.72
  -2   5   9   73.43    4.06
  -2   5   9   69.96    2.94
  -2  -5   9   74.58    2.70
  -2  -5   9   75.06    4.00
  -2  -5   9   77.86    4.01
  -2  -5   9   74.30    2.93
  -2  -5   9   74.18    3.29
  -2   5   9   72.66    3.19
  -2  -5   9   75.21    3.84
   2   5  -9   72.42    3.19
   2  -5  -7   11.63    2.05
   2  -5  -7    9.49    1.69
  -2   5   7   10.80    1.30
  -2   5   7    7.35    2.11
   2  -5  -7   10.35    2.12
  -2  -5   7    9.61    1.85
   2   5  -7   11.68    1.57
   2   5  -7   10.17    1.36
   2   5  -7    9.61    1.23
  -2   5   7    9.81    1.41
  -2   5   7    8.43    2.26
  -2   5   7   11.46    2.00
  -2   5   7   11.34    1.40
  -2  -5   7   10.08    1.01
  -2  -5   7    9.97    1.76
  -2   5   7    9.20    1.63
  -2  -5   7   10.13    1.70
  -2  -5   7   10.13    2.00
  -2   5   7    8.97    2.24
  -2   5   7    9.19    2.02
  -2   5   7    9.73    2.61
  -2  -5   5  266.25    6.88
   2   5  -5  257.01    5.74
  -2   5   5  263.60    7.79
  -2   5   5  267.09    7.44
  -2  -5   5  267.50    5.68
  -2   5   5  261.36    8.00
  -2   5   5  254.75    7.18
  -2   5   5  269.19    6.70
   2  -5  -5  272.17    6.90
   2   5  -5  250.96    6.23
   2  -5  -5  279.63    8.24
   2   5  -3  296.81    6.27
  -2   5   3  299.49    6.45
   2  -5  -3  307.81    8.89
  -2   5   3  306.43    6.64
   2  -5  -3  302.76    6.89
   2   5  -3  292.45    7.58
  -2  -5   3  301.80    7.91
   2   5  -3  322.62    6.43
  -2   5   3  292.82    6.52
  -2   5   3  323.77    6.79
   2   5  -3  322.92    6.50
  -2   5   3  303.98    6.44
  -2   5   3  302.62    8.37
  -2   5   3  307.93    7.22
  -2   5   3  301.56    7.19
  -2   5   1  119.45    4.45
   2   5  -1  133.07    4.17
   2   5  -1  128.00    4.07
  -2   5   1  123.85    3.73
  -2   5   1  133.05    3.89
  -2   5   1  130.24    3.23
   2   5  -1  123.39    3.69
  -2   5   1  134.39    3.39
   2  -5  -1  126.12    3.70
   2   5  -1  125.92    3.07
  -2   5   1  128.33    3.13
   2   5  -1  113.05    3.74
  -2   5   1  127.24    3.32
   2   5  -1  125.17    4.36
  -2   5   1  139.39    3.46
  -2   5   1  132.33    3.08
   2   5  -1  124.85    3.39
  -2  -5   1  129.91    3.12
   2  -5  -1  116.17    3.06
   2  -5  -1  121.72    3.69
  -2  -5   1  130.95    4.59
   2   5  -1  124.38    3.79
  -2  -5   1  134.36    4.16
   2   5   1  119.03    3.96
  -2   5  -1  114.55    3.36
   2   5   1  125.09    4.33
   2   5   1  129.09    3.82
  -2   5  -1  120.97    3.89
  -2  -5  -1  110.08    3.56
  -2   5  -1  120.81    3.88
  -2  -5  -1  121.91    3.69
   2   5   1  123.84    3.08
   2   5   1  109.73    3.54
  -2   5  -1  129.51    3.20
  -2   5  -1  125.14    3.07
   2  -5   1  122.09    2.82
   2   5   1  135.15    4.37
   2   5   1  127.03    3.98
   2   5   1  119.96    3.22
   2   5   1  123.54    4.52
   2   5   1  127.45    3.53
   2  -5   1  134.15    3.46
   2  -5   1  121.49    3.67
   2  -5   1  122.88    3.87
  -2   5  -1  124.69    3.26
   2   5   3  271.80    7.48
   2   5   3  265.93    6.81
  -2  -5  -3  263.92    7.27
   2   5   3  268.82    5.88
  -2  -5  -3  286.80    6.82
  -2  -5  -3  269.82    7.86
   2   5   3  272.27    6.13
   2  -5   3  274.06    7.68
   2  -5   3  245.52    7.13
  -2   5  -3  277.33    5.72
  -2   5  -3  272.35    5.53
   2  -5   3  256.51    5.58
   2   5   3  274.73    6.17
   2   5   3  268.26    6.00
   2   5   3  275.41    6.34
   2   5   3  278.47    7.64
   2  -5   3  276.51    6.89
   2  -5   3  268.64    7.40
   2  -5   3  271.20    7.02
   2   5   5    1.01    1.86
   2   5   5    0.97    1.88
  -2  -5  -5    1.54    1.33
   2   5   5    0.21    1.18
   2   5   5    0.17    1.63
  -2  -5  -5    0.54    1.61
  -2   5  -5   -0.14    0.91
  -2   5  -5    0.44    1.01
   2  -5   5    0.15    0.89
  -2   5  -5   -0.15    0.87
   2   5   5    0.47    1.03
   2   5   5    1.02    1.85
   2   5   5    1.17    1.44
   2   5   5    0.09    1.56
   2   5   5    0.09    1.70
   2  -5   5    4.01    1.31
   2   5   5    1.05    1.29
   2  -5   5    0.16    1.58
   2   5   5   -0.45    1.62
   2  -5   5    2.39    2.03
  -2   5  -5   -0.05    1.25
   2   5   7   44.20    3.00
  -2  -5  -7   47.75    3.60
   2   5   7   47.38    2.55
   2  -5   7   39.73    2.02
  -2   5  -7   43.85    1.96
  -2   5  -7   42.77    1.99
   2  -5   7   39.03    2.04
  -2   5  -7   43.29    1.90
   2   5   7   45.73    3.61
   2   5   7   45.45    2.13
   2   5   7   45.57    3.18
   2   5   7   40.12    2.26
   2  -5   7   37.50    2.65
   2   5   7   44.87    3.24
   2  -5   7   39.84    1.98
   2   5   7   42.81    2.84
   2  -5   7   43.45    3.22
   2  -5   7   46.67    2.80
  -2   5  -7   45.81    2.57
   2  -5   7   43.13    3.29
  -2  -5  -9  501.77   13.81
  -2   5  -9  455.83    9.76
   2  -5   9  467.71   10.16
   2  -5   9  466.33   10.13
  -2   5  -9  470.68    9.96
  -2   5  -9  463.33    9.92
   2   5   9  488.92   12.64
   2   5   9  469.58   13.55
   2   5   9  486.02   10.33
   2   5   9  423.47   11.69
   2  -5   9  448.07   10.14
   2   5   9  501.46   11.35
   2  -5   9  479.51   11.15
  -2   5  -9  465.73   10.89
   2  -5  11   84.39    2.99
  -2   5 -11   87.60    2.96
  -2   5 -11   85.95    2.94
   2  -5  11   86.47    3.09
   2  -5  11   86.52    3.88
  -2   5 -11   87.81    3.62
   2  -5  13    4.65    1.04
  -2   5 -13    4.76    1.12
   2   5  13    6.74    2.25
   2   5  13    6.47    1.95
  -2   5 -13    5.12    1.08
   2  -5  13    3.33    1.66
  -2   5 -13    3.82    1.50
  -2  -6  14    1.12    0.73
  -2   6  14    0.46    1.14
  -2   6  14    2.68    1.68
   2   6 -14   -0.73    1.77
  -2   6  14    1.14    1.68
  -2  -6  14    0.76    1.42
   2   6 -14    1.67    1.31
  -2  -6  12   12.37    2.27
  -2   6  12   14.17    2.41
   2   6 -12   14.17    2.70
   2   6 -12   13.30    1.67
  -2   6  12   12.67    2.80
  -2   6  10  391.14    9.71
  -2   6  10  407.55   12.06
  -2  -6  10  376.07    8.37
   2   6 -10  379.52    8.64
  -2   6  10  373.74   11.73
  -2   6  10  385.46   10.89
  -2   6  10  384.27    8.93
  -2  -6  10  379.84    8.66
  -2  -6  10  392.11   10.78
  -2  -6  10  369.97    8.84
  -2  -6  10  393.41   10.85
  -2   6  10  385.22    9.15
  -2  -6  10  376.36    9.25
   2   6 -10  382.11    9.14
   2  -6 -10  388.83   10.33
   2   6 -10  348.58   10.88
  -2   6   8  178.33    5.68
   2  -6  -8  193.64    6.88
  -2   6   8  196.24    4.97
   2   6  -8  186.59    5.35
  -2  -6   8  196.75    6.20
   2   6  -8  189.04    4.99
  -2   6   8  191.44    7.43
  -2   6   8  191.46    6.80
  -2   6   8  197.50    5.27
  -2  -6   8  199.31    6.62
  -2  -6   8  191.10    4.88
  -2  -6   8  188.41    5.45
  -2   6   8  191.62    5.37
  -2  -6   8  189.11    6.32
  -2   6   8  176.45    5.82
  -2   6   8  197.65    6.72
  -2   6   8  188.59    7.58
  -2   6   6   93.86    2.97
   2  -6  -6  101.94    5.27
  -2   6   6   94.04    3.48
   2   6  -6   88.97    3.19
   2   6  -6   94.68    3.05
  -2   6   6   90.67    4.31
  -2   6   6   91.35    3.07
  -2   6   6   98.48    5.00
  -2  -6   6   87.51    3.94
  -2  -6   6   88.80    2.74
  -2   6   6  106.71    3.41
  -2  -6   6   98.02    4.11
  -2   6   6  100.71    3.28
  -2  -6   6   93.67    3.36
  -2   6   6  103.19    4.04
  -2   6   6   92.53    5.03
  -2   6   6   90.64    3.76
  -2   6   6   89.69    4.36
  -2   6   4  239.71    7.73
  -2   6   4  237.91    7.32
  -2   6   4  239.68    5.75
  -2   6   4  249.74    5.62
   2  -6  -4  258.91    8.52
  -2  -6   4  244.03    6.64
  -2   6   4  258.74    5.91
   2   6  -4  228.43    5.71
   2   6  -4  232.86    6.91
  -2   6   4  261.07    6.62
  -2   6   4  248.17    7.87
  -2   6   4  247.49    6.39
  -2   6   4  260.95    7.28
  -2   6   4  251.72    6.00
  -2  -6   2  658.77   14.08
   2   6  -2  668.91   12.78
   2   6  -2  653.78   13.03
   2   6  -2  667.33   14.36
  -2  -6   2  638.92   14.44
   2  -6  -2  652.70   13.59
   2   6  -2  626.32   13.92
  -2   6   2  633.05   15.01
   2   6  -2  647.02   13.84
  -2   6   2  632.08   14.51
   2   6  -2  693.85   14.31
  -2   6   0   14.65    2.34
   2   6   0   14.49    2.10
  -2   6   0   12.72    1.53
  -2   6   0   12.02    1.88
  -2   6   0   14.73    1.24
   2   6   0   15.16    1.77
  -2   6   0   15.35    1.67
  -2   6   0   14.51    1.78
   2   6   0   13.09    1.22
   2   6   0   11.33    1.39
   2   6   0   15.68    2.04
   2  -6   0   14.02    1.62
  -2  -6   0   13.67    2.00
   2  -6   0   14.18    1.79
   2   6   2  227.57    6.18
   2   6   2  215.13    6.58
   2   6   2  216.97    5.86
  -2  -6  -2  203.86    6.73
  -2  -6  -2  225.76    6.00
  -2   6  -2  221.25    6.14
  -2   6  -2  230.40    5.04
   2   6   2  215.56    5.34
   2  -6   2  228.75    7.39
  -2   6  -2  218.01    4.93
   2   6   2  208.87    6.24
   2   6   2  208.11    6.57
   2   6   2  209.16    5.14
   2   6   2  209.86    5.40
   2   6   2  217.90    6.66
   2  -6   2  214.64    5.87
   2  -6   2  223.23    6.11
   2   6   4   44.71    2.90
   2   6   4   41.55    3.40
   2   6   4   40.86    2.80
  -2  -6  -4   42.14    2.81
  -2  -6  -4   44.43    2.56
  -2   6  -4   42.44    2.68
   2   6   4   39.30    1.95
  -2  -6  -4   44.71    3.54
   2   6   4   35.96    2.30
  -2   6  -4   42.08    1.83
  -2   6  -4   42.33    1.77
   2  -6   4   38.21    1.81
   2   6   4   37.70    1.99
   2   6   4   35.89    2.15
   2   6   4   45.11    2.93
   2   6   4   37.88    3.20
   2   6   4   44.75    3.16
   2   6   4   41.07    2.24
   2  -6   4   42.70    2.81
   2  -6   4   46.88    2.45
  -2   6  -4   47.71    2.25
   2  -6   4   38.30    3.10
   2   6   6   53.11    3.38
   2   6   6   44.56    3.43
  -2  -6  -6   47.85    3.55
   2   6   6   44.35    2.30
  -2  -6  -6   48.26    4.21
   2   6   6   43.78    2.51
  -2   6  -6   45.88    2.05
  -2   6  -6   43.94    1.97
   2  -6   6   46.18    2.14
   2   6   6   46.54    3.18
   2   6   6   47.82    2.44
   2   6   6   56.81    3.98
   2   6   6   47.77    2.30
   2   6   6   50.07    3.47
   2  -6   6   43.15    2.80
   2   6   6   48.84    2.50
   2  -6   6   51.26    2.83
   2   6   6   48.16    2.96
   2  -6   6   47.36    3.49
  -2   6  -6   48.20    2.60
   2   6   8   28.24    2.51
  -2  -6  -8   29.97    3.96
  -2  -6  -8   36.56    3.59
   2  -6   8   30.24    1.87
  -2   6  -8   27.40    1.82
  -2   6  -8   30.94    1.79
   2  -6   8   32.13    2.00
   2   6   8   26.40    3.04
   2  -6   8   29.49    2.59
   2  -6   8   29.48    2.49
   2   6   8   27.45    2.05
   2  -6   8   29.67    1.78
   2  -6   8   31.34    3.19
  -2   6  -8   29.18    2.37
   2   6   8   30.89    2.90
   2  -6   8   30.69    2.57
   2   6   8   32.32    3.63
   2   6   8   29.88    2.00
   2   6   8   27.78    3.02
   2   6  10    6.89    1.44
   2   6  10    9.82    2.77
   2   6  10    6.77    2.31
   2  -6  10    8.78    1.31
  -2   6 -10    9.33    1.36
   2  -6  10    9.88    1.36
   2  -6  10   10.13    2.14
  -2   6 -10    5.93    1.84
  -2   6 -12   41.29    1.93
   2  -6  12   44.20    1.93
   2  -6  12   39.93    2.62
  -2   6 -12   39.29    2.42
   2   6  12   44.54    3.66
   2   6  12   43.33    3.21
   2   6  12   43.80    2.00
  -2   6 -14   64.44    2.20
   2  -6  14   55.01    2.30
   2  -6  14   71.88    1.96
   2  -6  14   64.11    2.68
   2   6  14   63.89    3.10
   2   6  14   72.34    3.02
  -2  -7  15    1.01    0.89
   2   7 -15    1.30    0.84
  -2   7  15    0.43    0.74
  -2   7  13    6.33    1.73
  -2   7  13    7.58    1.92
  -2   7  13    6.88    1.34
   2   7 -13    9.00    2.14
  -2  -7  13    3.43    0.87
  -2  -7  13    8.15    1.67
  -2   7  13    9.03    1.91
   2   7 -13    5.84    1.49
  -2  -7  11   51.34    3.52
   2   7 -11   47.65    3.78
  -2   7  11   47.70    3.09
  -2   7  11   55.12    4.35
  -2   7   9   95.32    4.97
  -2   7   9   90.49    4.25
  -2   7   9   94.64    5.71
  -2  -7   9   94.19    3.01
  -2   7   9   99.82    5.69
  -2   7   9   92.70    4.91
  -2   7   9   99.30    3.55
  -2   7   9   97.01    3.32
  -2  -7   9   92.04    3.17
  -2  -7   9   84.07    4.81
  -2  -7   9   89.18    4.60
  -2  -7   9   94.48    3.78
  -2   7   9   99.58    3.80
  -2  -7   9   97.55    4.75
   2   7  -9   96.82    3.69
   2   7  -9   85.31    4.77
  -2  -7   7  212.39    6.62
   2   7  -7  193.76    7.00
   2   7  -7  206.40    5.58
  -2   7   7  215.05    8.11
  -2   7   7  207.13    7.35
  -2   7   7  214.03    5.66
  -2   7   7  210.89    5.97
   2  -7  -7  218.25    7.45
  -2   7   7  206.01    5.34
   2  -7  -7  211.48    8.27
  -2  -7   7  204.39    6.90
  -2   7   7  236.04    5.92
  -2  -7   7  201.85    5.11
  -2  -7   7  201.17    5.69
  -2   7   7  210.03    5.66
  -2  -7   7  207.87    6.77
  -2   7   7  209.78    7.24
  -2   7   7  209.05    6.33
  -2   7   7  213.44    6.73
  -2   7   7  203.27    8.02
   2   7  -5  165.04    4.54
  -2  -7   5  168.96    5.72
   2   7  -5  158.70    5.77
  -2   7   5  164.94    6.17
  -2   7   5  165.11    4.63
   2   7  -5  164.30    4.19
  -2   7   5  168.80    4.43
   2  -7  -5  180.32    7.46
   2   7  -5  163.88    5.08
  -2   7   5  180.89    4.89
  -2  -7   5  164.28    4.15
  -2   7   5  177.54    4.86
  -2  -7   5  171.38    4.66
  -2   7   5  166.62    4.53
  -2   7   5  170.39    6.14
  -2   7   5  162.74    5.19
  -2   7   5  169.34    5.50
  -2   7   5  162.31    6.87
  -2   7   3   91.76    3.13
   2   7  -3   95.75    3.79
  -2   7   3   98.71    3.32
   2   7  -3   95.02    2.84
  -2   7   3   95.86    3.01
   2   7  -3  102.84    3.62
   2  -7  -3  106.95    5.69
   2  -7  -3   90.86    3.52
  -2   7   3   98.66    3.35
  -2  -7   3   97.32    3.96
  -2  -7   3   98.49    4.55
   2   7  -3   97.09    4.24
  -2   7   3   90.35    3.57
  -2   7   3  100.20    4.56
  -2   7   3   89.98    4.63
  -2   7   3  100.51    3.94
  -2  -7   1    2.90    2.36
   2  -7  -1    3.00    1.57
   2   7  -1    3.65    1.88
  -2   7   1    2.93    1.69
  -2   7   1    2.83    1.26
   2   7  -1    2.98    1.11
  -2  -7   1    2.42    1.64
   2   7  -1    1.97    1.69
  -2   7   1    2.41    1.27
   2   7  -1    1.81    1.14
   2   7  -1    2.94    1.90
  -2   7   1    2.23    2.10
   2   7  -1    1.48    1.79
  -2   7   1    3.66    1.75
  -2   7   1    0.79    1.47
  -2   7   1    1.55    1.92
   2   7   1  764.13   16.70
  -2   7  -1  788.30   16.04
   2   7   1  769.40   16.22
  -2   7  -1  763.36   16.72
  -2   7  -1  754.91   14.85
  -2   7  -1  753.86   16.24
  -2  -7  -1  692.80   16.69
   2   7   1  743.26   14.72
   2   7   1  729.34   15.08
  -2   7  -1  733.73   14.72
   2  -7   1  752.91   18.24
  -2   7  -1  741.48   14.67
   2   7   1  722.03   16.77
   2   7   1  776.22   15.23
   2   7   1  741.21   16.86
   2  -7   1  736.57   15.70
   2  -7   1  730.10   15.93
   2   7   3    9.46    2.19
   2   7   3    9.64    2.05
  -2   7  -3    7.61    2.36
   2   7   3   13.00    2.67
   2   7   3    9.72    2.03
  -2   7  -3    8.06    1.82
   2   7   3    9.31    1.41
  -2  -7  -3   12.94    2.67
   2  -7   3    7.80    2.34
  -2   7  -3    9.76    1.30
   2  -7   3    8.33    1.03
   2   7   3    9.26    1.90
   2   7   3    9.70    2.21
   2   7   3   10.30    1.70
   2   7   3    9.17    1.38
   2   7   3   12.72    2.32
   2   7   3    8.58    1.61
   2  -7   3   10.04    1.65
   2  -7   3    9.58    1.97
  -2   7  -3    9.24    1.40
   2  -7   3   13.20    2.57
   2   7   5    0.65    2.11
  -2   7  -5   -0.10    2.20
   2   7   5    1.36    2.23
   2   7   5    0.61    2.05
  -2   7  -5    1.54    1.66
   2   7   5    1.39    1.38
  -2  -7  -5   -1.45    2.59
  -2   7  -5    0.50    1.19
   2  -7   5    1.19    1.04
   2   7   5    0.58    1.75
   2   7   5    0.10    1.21
   2   7   5    0.54    1.58
   2   7   5    0.57    2.01
   2  -7   5    0.34    1.39
   2   7   5    0.49    2.08
   2  -7   5   -0.06    1.64
   2   7   5   -0.35    1.41
  -2   7  -5    1.80    1.40
   2   7   7    8.62    2.17
  -2  -7  -7   12.66    3.21
  -2   7  -7    7.78    1.32
   2  -7   7    7.37    1.31
   2  -7   7    7.56    1.24
   2  -7   7   10.99    1.81
   2   7   7    7.07    2.35
   2  -7   7   11.51    2.73
  -2   7  -7    7.97    1.72
   2  -7   7   10.99    2.13
   2   7   7   11.12    1.73
   2   7   7   12.24    2.33
   2   7   7    8.58    1.57
   2   7   7    7.74    2.63
   2   7   9   20.47    2.82
   2   7   9   22.07    3.32
   2   7   9   21.95    1.86
   2  -7   9   22.18    1.64
   2   7   9   19.20    1.86
   2  -7   9   21.92    1.60
   2  -7   9   24.77    2.44
  -2   7  -9   23.47    2.18
   2   7  11   33.24    3.38
   2   7  11   33.15    2.98
   2   7  11   31.80    1.81
   2  -7  11   29.93    1.67
   2  -7  11   32.57    1.81
   2  -7  11   27.51    2.34
  -2   7 -11   26.13    2.14
   2  -7  13   13.08    1.48
  -2   7 -13   14.21    1.36
   2  -7  13   16.47    1.04
   2   7  13   13.90    2.11
  -2   7 -13   10.18    1.65
   2   7  13   18.90    1.92
  -2   8  14   52.23    1.70
   2   8 -14   50.41    1.79
  -2  -8  14   49.31    1.85
  -2   8  12   18.48    2.22
   2   8 -12   16.43    2.33
  -2   8  12   16.30    1.64
  -2  -8  12   19.20    1.13
  -2  -8  12   18.44    2.14
  -2   8  12   20.87    2.14
  -2  -8  12   17.32    1.88
   2   8 -12   19.54    1.79
  -2  -8  10    4.19    1.96
  -2   8  10    7.16    2.75
  -2   8  10    7.91    2.39
   2   8 -10    3.26    2.14
   2   8  -8    4.96    2.28
  -2   8   8    8.08    2.56
  -2   8   8    7.88    1.52
  -2   8   8    9.46    2.49
  -2   8   8    5.43    1.52
   2   8  -8    6.75    1.56
  -2  -8   8    8.73    2.41
  -2  -8   8    6.97    1.18
  -2  -8   8    7.59    2.01
  -2  -8   8    8.39    2.16
  -2  -8   8    9.79    2.54
  -2   8   8    9.69    1.96
  -2  -8   8    8.06    1.71
  -2   8   8    6.20    2.80
  -2   8   8    9.11    2.15
   2   8  -6   62.02    3.36
  -2   8   6   62.78    2.67
   2  -8  -6   64.69    5.01
  -2   8   6   65.69    3.30
  -2   8   6   57.83    2.75
  -2  -8   6   60.78    3.58
   2   8  -6   56.30    2.57
   2   8  -6   55.73    3.57
  -2  -8   6   51.89    3.43
  -2  -8   6   60.49    2.30
  -2  -8   6   55.85    2.68
  -2   8   6   63.25    2.84
  -2   8   6   66.12    4.20
  -2   8   6   69.91    3.81
  -2   8   6   59.96    3.36
  -2   8   6   62.69    4.62
  -2   8   4   96.66    3.58
  -2  -8   4  106.31    4.67
   2   8  -4  100.49    3.20
   2   8  -4  117.92    4.02
  -2   8   4  102.85    3.40
   2  -8  -4  110.08    6.27
  -2   8   4  113.89    3.85
   2   8  -4  110.36    4.91
  -2   8   4  108.42    5.14
  -2   8   4  101.52    4.02
  -2   8   4  101.70    5.49
  -2   8   4  108.04    4.47
  -2   8   4  110.22    3.85
   2   8  -2  233.17    5.53
  -2   8   2  229.97    5.70
   2   8  -2  230.35    6.10
   2  -8  -2  234.43    9.04
  -2   8   2  230.63    5.84
  -2  -8   2  246.25    7.10
  -2   8   2  234.87    7.62
  -2   8   2  229.18    6.17
  -2   8   2  236.75    6.82
  -2   8   2  214.04    7.73
   2   8  -2  239.07    7.22
   2   8  -2  238.60    6.96
   2   8  -2  219.93    5.65
   2  -8   0  681.06   15.34
  -2  -8   0  717.26   16.12
   2   8   0  729.95   14.53
   2   8   0  695.76   16.17
  -2   8   0  692.58   16.30
   2   8   0  720.32   16.10
  -2   8   0  722.40   15.58
   2   8   0  688.67   15.75
  -2  -8   0  711.18   15.84
  -2   8   0  707.60   14.29
   2   8   0  685.22   14.07
   2   8   0  709.83   14.53
   2  -8   0  707.78   18.25
  -2   8   0  681.90   14.17
   2   8   2  114.19    3.53
  -2   8  -2  113.08    3.62
   2  -8   2  115.76    5.93
   2   8   2  112.54    3.96
   2  -8   2  118.04    4.70
   2   8   2  105.76    3.64
   2   8   2  107.57    5.14
   2   8   2  124.84    3.93
   2   8   2  118.37    5.21
   2  -8   2  105.38    4.31
  -2   8  -2  114.98    4.59
   2   8   2  111.01    5.27
  -2   8  -2  111.63    5.07
   2   8   2  111.73    4.71
  -2   8  -4   13.80    2.50
  -2   8  -4   14.24    2.67
   2   8   4   12.53    2.51
   2   8   4   15.35    3.18
   2   8   4   16.78    2.41
  -2   8  -4   11.89    2.06
  -2  -8  -4   13.51    3.05
   2   8   4   14.39    1.74
  -2   8  -4   14.34    1.53
   2  -8   4   12.62    1.31
   2   8   4   16.70    2.54
   2   8   4   15.84    1.93
   2   8   4   11.23    2.49
   2  -8   4   13.49    1.88
   2   8   4   15.44    2.62
   2   8   4   15.84    1.87
   2  -8   4   14.28    2.40
  -2   8  -4   15.92    1.70
   2  -8   4   14.83    2.82
   2   8   6   14.34    2.66
   2   8   6   14.88    1.76
   2   8   6   14.35    2.32
  -2  -8  -6   13.65    3.09
  -2   8  -6   12.97    1.47
   2  -8   6   11.94    1.40
   2   8   6   16.99    2.61
   2   8   6   14.91    2.88
   2   8   6   12.63    1.65
   2  -8   6   11.14    1.92
   2   8   6   10.93    2.55
   2  -8   6   12.04    2.65
   2  -8   6   12.01    2.02
   2   8   6   14.32    1.84
   2  -8   6   14.97    2.94
  -2   8  -6   10.86    1.70
   2   8   8   17.36    1.76
   2   8   8   19.84    2.45
   2  -8   8   20.45    2.33
   2   8   8   16.29    1.89
   2  -8   8   19.62    1.56
   2  -8   8   20.65    2.21
   2  -8   8   17.53    2.66
   2  -8   8   22.89    3.03
  -2   8  -8   19.48    1.97
   2   8  10    2.96    1.94
   2   8  10    4.30    2.33
   2   8  10    3.90    1.19
   2  -8  10    2.79    0.98
   2  -8  10    2.73    1.08
   2   8  10    2.26    1.22
   2  -8  10    3.15    1.71
  -2   8 -10    2.12    1.51
  -2   8 -12   13.48    1.20
   2  -8  12   27.65    1.28
   2  -8  12   19.68    1.68
  -2   8 -12   24.25    1.56
  -2   8 -12   17.73    1.90
   2   8  12   25.93    2.62
   2   8  12   29.26    2.25
   2   9 -13   16.83    1.17
  -2  -9  13   17.07    1.26
   2   9 -11   40.67    2.17
   2   9 -11   46.68    3.05
  -2   9  11   51.03    2.24
  -2  -9  11   47.00    2.87
  -2  -9  11   52.21    3.05
  -2  -9  11   42.04    2.21
  -2   9  11   49.62    2.85
  -2   9   9   18.79    3.06
   2   9  -9   11.59    2.80
  -2  -9   9   14.59    1.20
   2   9  -9   11.34    2.31
   2   9  -9   14.25    2.15
  -2  -9   9   15.98    2.46
  -2  -9   9   16.18    1.30
  -2  -9   9   13.83    2.31
  -2   9   9   13.10    2.09
  -2  -9   9   12.02    2.47
  -2  -9   9   10.71    1.70
  -2  -9   9   17.40    2.43
   2   9  -9   12.55    1.60
   2   9  -7   57.13    2.64
  -2  -9   7   65.96    3.77
  -2   9   7   57.80    2.81
  -2   9   7   67.73    3.54
  -2   9   7   70.62    2.80
   2   9  -7   53.70    3.20
  -2  -9   7   61.93    3.82
  -2   9   7   68.76    4.45
  -2   9   7   61.54    3.39
  -2   9   7   64.06    4.91
  -2   9   7   69.41    3.88
   2   9  -7   53.44    4.09
  -2  -9   5  216.27    6.96
  -2  -9   5  195.00    6.74
  -2  -9   5  206.92    6.94
  -2   9   5  204.72    5.47
   2   9  -5  217.35    6.03
  -2   9   5  217.91    5.91
  -2   9   5  215.68    6.84
  -2   9   5  206.34    6.34
   2   9  -5  215.03    7.33
  -2   9   5  204.13    8.16
  -2   9   5  209.71    7.57
   2   9  -3  220.27    5.42
  -2   9   3  215.76    5.64
   2   9  -3  236.38    6.14
   2  -9  -3  203.14    9.06
  -2   9   3  210.50    5.82
  -2  -9   3  228.15    7.24
  -2   9   3  218.84    6.81
  -2   9   3  210.85    7.54
   2   9  -3  222.13    7.25
  -2   9   3  215.82    6.19
  -2   9   1   41.22    2.30
   2   9  -1   42.24    2.17
   2   9  -1   44.92    2.93
   2  -9  -1   41.31    4.39
  -2   9   1   41.21    2.58
  -2  -9   1   44.22    3.19
   2  -9  -1   48.04    3.51
  -2   9   1   41.33    3.65
  -2   9   1   43.80    3.17
   2   9  -1   41.26    3.41
   2   9  -1   40.26    3.05
   2   9  -1   42.83    2.35
   2   9   1  385.25    8.59
  -2   9  -1  394.07    8.82
   2  -9   1  376.47   12.32
   2   9   1  395.56    9.03
  -2   9  -1  375.81    8.59
  -2  -9  -1  372.55   10.18
   2   9   1  382.11   10.70
   2   9   1  385.94    8.95
   2  -9   1  392.86   10.90
   2  -9   1  379.89   10.04
  -2   9  -1  383.74   10.65
   2   9   1  406.56   10.82
  -2   9  -1  394.80   10.06
   2   9   1  381.36   10.28
   2  -9   3   65.86    4.28
   2   9   3   58.40    2.70
   2   9   3   58.27    4.18
  -2  -9  -3   58.90    3.54
  -2   9  -3   52.21    2.75
   2   9   3   65.33    2.70
   2   9   3   61.79    3.19
   2   9   3   60.46    2.95
   2  -9   3   60.34    3.14
   2   9   3   63.11    4.14
   2  -9   3   59.95    3.58
   2   9   3   60.97    3.76
  -2   9  -3   62.49    3.68
   2   9   3   61.66    4.38
  -2   9  -3   62.15    3.98
   2  -9   5  148.46    6.28
   2   9   5  160.14    6.80
   2   9   5  151.29    4.40
  -2   9  -5  151.17    4.49
   2   9   5  152.62    4.74
   2  -9   5  145.54    5.13
   2   9   5  153.57    4.86
   2  -9   5  143.09    6.24
  -2   9  -5  133.22    5.63
   2   9   5  153.97    5.76
   2  -9   7   34.33    3.38
   2   9   7   30.83    3.02
   2   9   7   30.47    2.22
   2  -9   7   29.22    2.48
   2  -9   7   32.43    2.69
   2  -9   7   33.28    1.90
   2  -9   7   35.10    3.27
  -2   9  -7   27.64    2.88
  -2   9  -9    1.73    1.75
   2  -9   9    4.40    1.05
   2   9   9    4.86    2.40
   2   9   9    4.59    1.88
   2  -9   9    4.18    1.07
   2  -9   9    2.63    1.40
   2  -9   9    3.05    1.40
   2  -9   9    2.44    1.54
   2   9   9    2.48    1.31
  -2   9  -9    3.65    1.30
  -2   9  -9    1.61    1.30
  -2   9 -11   21.21    1.50
   2  -9  11   18.15    1.61
  -2   9 -11   16.85    1.26
  -2 -10  10   39.24    2.72
  -2 -10  10   40.13    1.87
  -2 -10  10   40.37    2.69
  -2  10   8    4.72    2.00
  -2  10   8    3.77    2.63
   2  10  -8    5.73    2.40
   2  10  -8    5.02    1.84
  -2  10   8    5.82    1.40
  -2 -10   8    5.56    0.90
  -2 -10   8    3.20    1.73
  -2 -10   8    5.47    1.87
  -2 -10   8    3.44    2.08
  -2 -10   8    4.48    2.13
  -2  10   6   43.86    2.93
  -2  10   6   43.42    2.30
  -2 -10   6   45.06    3.23
  -2 -10   6   43.11    3.10
  -2 -10   6   43.43    3.28
  -2  10   6   39.29    2.85
  -2  10   4  303.87    7.25
   2  10  -4  307.69    7.58
  -2  10   4  312.68    7.50
  -2 -10   4  295.17    8.66
   2  10  -4  319.18    9.02
  -2  10   4  301.79    9.41
  -2  10   4  303.68    8.48
  -2  10   4  290.73    7.79
  -2 -10   4  293.38    8.62
  -2 -10   2   69.91    4.07
  -2  10   2   75.64    3.02
   2  10  -2   80.10    2.83
   2  10  -2   80.91    3.55
  -2  10   2   77.48    3.31
   2  10  -2   82.76    4.34
  -2  10   2   76.76    3.94
   2  10   0  165.34    4.86
   2 -10   0  164.94    6.37
  -2  10   0  165.12    4.71
   2  10   0  160.97    4.47
   2  10   0  164.96    5.10
  -2  10   0  156.09    4.66
  -2  10   0  155.43    6.27
  -2  10   0  163.06    5.74
   2  10   0  172.93    6.19
   2  10   2   80.09    3.36
   2  10   2   79.98    4.45
   2 -10   2   82.26    4.69
  -2  10  -2   73.88    3.16
   2  10   2   84.22    3.04
   2  10   2   81.94    3.58
   2  10   2   80.96    4.23
  -2  10  -2   82.56    4.05
  -2  10  -2   75.59    4.26
   2  10   4   36.35    3.36
   2  10   4   42.42    2.61
   2 -10   4   45.97    3.77
  -2  10  -4   40.99    2.39
   2  10   4   38.53    2.20
   2  10   4   41.57    2.75
  -2  10  -6   72.59    2.89
   2  10   6   76.96    3.20
   2 -10   6   74.03    4.27
   2 -10   6   78.64    3.40
   2 -10   6   75.59    2.72
   2 -10   6   66.86    4.11
   2  10   6   80.89    4.08
  -2  10  -8   21.43    1.62
   2 -10   8   22.93    1.41
   2 -10   8   25.09    2.13
   2 -10   8   23.66    1.48
   2  10   8   18.03    1.73
  -2  10 -10   13.96    1.12
   2 -10  10   21.15    1.09
  -2 -11   9   14.83    1.83
  -2 -11   9   15.06    1.25
  -2 -11   9   15.08    1.74
   2  11  -9   14.16    1.94
  -2 -11   7   27.60    2.51
  -2 -11   7   24.37    2.30
  -2  11   7   27.00    3.04
   2  11  -7   23.44    2.64
  -2  11   7   26.83    2.37
  -2 -11   7   27.15    2.53
  -2  11   7   29.26    1.75
   2  11  -7   29.50    2.08
  -2 -11   5   43.81    3.00
  -2  11   5   52.35    3.88
   2  11  -5   51.89    3.49
  -2  11   5   50.33    3.18
  -2  11   5   43.74    2.80
  -2 -11   5   49.14    3.14
  -2  11   5   55.85    2.85
  -2  11   5   53.05    2.37
   2  11  -5   53.08    2.75
  -2 -11   3    1.12    1.93
  -2 -11   3    1.47    1.98
  -2 -11   3    0.77    1.46
  -2  11   3    3.67    2.52
   2  11  -3    3.33    2.34
  -2  11   3    1.43    1.95
  -2  11   1   86.37    4.00
  -2  11   1   85.92    4.64
   2  11  -1   90.40    4.37
  -2 -11   1   85.55    4.11
   2  11   1    6.88    2.32
  -2  11  -1    7.26    2.14
  -2  11  -1    9.24    2.48
   2 -11   1    8.08    2.38
  -2 -11  -1    5.41    2.05
   2  11   3    0.68    2.07
   2  11   3   -0.08    1.31
  -2  11  -3   -0.27    1.40
   2 -11   3   -1.49    2.20
   2 -11   3   -1.23    2.19
  -2  11  -3    2.02    1.96
   2  11   3   -0.91    2.14
  -2  11  -5   93.20    3.08
   2  11   5   94.93    3.36
   2 -11   5   87.13    4.40
   2 -11   5   85.81    4.38
   2  11   5   90.82    3.36
   2 -11   5   94.64    2.95
  -2  11  -5   82.12    3.69
   2  11   5   99.37    4.19
  -2  11  -7   17.45    1.40
   2 -11   7   15.38    1.73
   2  11   7   15.44    1.56
   2 -11   7   15.33    1.17
   2 -11   7   16.52    1.17
   2 -11   9    9.63    0.79
   2 -11   9   10.63    0.79
  -2 -12   8   42.90    2.25
  -2 -12   8   45.16    1.70
   2  12  -8   43.00    2.21
  -2 -12   6   21.97    2.07
  -2 -12   6   20.95    1.88
  -2  12   6   27.33    2.68
   2  12  -6   23.55    2.23
  -2  12   6   26.42    1.52
   2  12  -6   24.30    1.70
  -2 -12   4    2.77    1.51
  -2 -12   4    1.10    1.26
  -2  12   4    2.16    2.19
  -2  12   4    3.64    1.69
   2  12  -4    5.15    1.94
  -2 -12   4    4.51    1.62
   2  12  -4    2.65    1.73
  -2  12   4    3.35    1.72
  -2  12   4    2.47    1.25
  -2 -12   2   19.32    2.00
  -2  12   2   21.26    2.17
  -2  12   2   21.03    2.73
   2  12  -2   25.87    2.57
  -2  12   2   21.97    1.66
   2  12  -2   21.25    2.14
  -2  12   2   22.82    1.94
  -2 -12   2   20.13    2.11
  -2  12   0   13.22    1.97
   2  12   0   14.24    2.28
  -2  12   0   12.72    2.34
  -2 -12   0   10.75    1.80
   2  12   0   13.41    2.03
   2  12   0   13.93    1.32
  -2  12   0   15.15    1.56
   2  12   2   50.25    2.36
   2  12   2   54.14    3.16
  -2  12  -2   54.51    2.77
   2 -12   2   48.28    3.34
  -2  12  -2   55.10    2.27
   2  12   2   53.77    2.07
   2  12   2   56.35    2.63
  -2  12  -4   34.82    1.77
   2  12   4   38.96    2.18
   2  12   4   33.64    2.55
   2  12   4   31.34    1.93
   2 -12   4   33.16    1.51
  -2  12  -6   24.73    1.32
   2 -12   6   25.25    1.16
   2 -12   6   20.97    1.14
   2 -12   6   25.83    1.80
  -2 -13   5   28.96    1.43
  -2  13   5   33.08    1.35
   2  13  -5   33.07    1.90
   2  13  -3    5.01    1.35
  -2  13   3    5.79    1.04
   2  13  -3    4.75    1.52
  -2  13   3    6.72    1.81
  -2  13   1   13.82    1.23
   2  13  -1    9.94    1.54
   2  13  -1   10.00    1.81
  -2  13   1   11.77    1.87
   2 -13   1   11.85    0.80
  -2  13  -1   16.22    1.25
   2  13   1   15.19    1.56
   2  13   1   11.99    1.78
   2 -13   3   39.02    2.02
  -2  13  -3   41.62    1.55
   2  13   3   43.42    1.97
  -3   0  17   -0.54    0.96
   3   0 -17    0.25    0.77
   3   0 -17    0.16    0.92
  -3   0  15    0.05    1.42
   3   0 -15    0.22    1.66
   3   0 -15    0.39    1.24
   3   0 -15    0.70    1.40
  -3   0  15    2.20    1.46
  -3   0  13    0.31    1.46
   3   0 -13   -0.97    1.64
  -3   0  13    0.75    1.59
   3   0 -13    0.47    1.35
  -3   0  11   -0.05    1.32
   3   0 -11    0.11    1.54
   3   0 -11    0.63    1.19
   3   0 -11    1.03    1.55
   3   0 -11   -0.35    1.86
  -3   0   9    0.03    0.70
   3   0  -9   -0.38    1.62
  -3   0   9    2.70    1.93
   3   0  -9    0.72    1.34
  -3   0   7   -0.18    0.84
  -3   0   7    0.46    0.62
  -3   0   7    0.18    0.87
   3   0  -7   -0.44    1.57
  -3   0   7    0.80    0.98
  -3   0   7   -0.09    1.00
   3   0  -7   -0.14    1.24
  -3   0   7    0.38    1.50
  -3   0   5    0.21    0.66
  -3   0   5    0.13    1.54
   3   0  -5    0.33    0.46
  -3   0   5    0.07    1.04
  -3   0   5    0.01    0.46
  -3   0   5    0.44    0.93
   3   0  -5    0.27    0.88
  -3   0   5    0.43    0.77
  -3   0   5   -0.36    0.98
  -3   0   5    0.22    1.20
  -3   0   5    0.46    0.89
  -3   0   5    0.01    0.77
   3   0  -3    0.54    0.88
  -3   0   3    0.24    1.72
  -3   0   3    0.13    1.17
  -3   0   3   -0.09    0.87
   3   0  -3   -0.05    0.70
   3   0  -3    0.99    1.52
  -3   0   3    0.22    0.87
  -3   0   3    0.77    1.16
   3   0  -3   -0.15    1.91
   3   0  -3   -0.43    1.59
  -3   0   1    0.47    1.22
   3   0  -1    0.45    0.84
  -3   0   1   -0.30    0.82
   3   0  -1   -1.12    1.45
  -3   0   1    0.35    0.78
   3   0  -1   -0.46    1.77
  -3   0   1   -0.60    1.72
   3   0  -1    0.19    0.52
  -3   0   1    0.24    1.84
  -3   0   1   -0.42    1.82
   3   0  -1   -0.14    1.63
  -3   0  -1    0.35    1.08
   3   0   1    0.19    0.39
   3   0   1   -0.18    0.91
   3   0   1    0.03    0.73
  -3   0  -1   -0.39    0.85
   3   0   1    1.64    1.48
   3   0   1    0.35    1.11
   3   0   1    0.35    1.41
   3   0   1    0.63    0.29
  -3   0  -1   -0.51    1.71
   3   0   1    0.37    1.37
  -3   0  -1    1.09    1.50
  -3   0  -3    0.26    1.72
   3   0   3   -0.49    0.62
  -3   0  -3    0.41    1.24
   3   0   3    0.07    1.55
   3   0   3   -0.32    0.86
   3   0   3   -0.01    0.56
   3   0   3    0.45    1.02
   3   0   3    0.17    0.86
  -3   0  -3    0.41    1.21
  -3   0  -3    0.13    0.75
   3   0   3    0.44    1.26
   3   0   3    0.33    0.46
   3   0   3    0.34    0.89
   3   0   3    0.64    1.26
  -3   0  -3    0.03    1.14
  -3   0  -3   -0.41    1.16
  -3   0  -5    0.43    1.85
  -3   0  -5   -0.44    1.06
   3   0   5    4.17    0.82
   3   0   5    0.77    0.66
   3   0   5   -0.43    0.98
   3   0   5   -0.61    0.58
   3   0   5    0.48    1.04
   3   0   5    0.94    1.40
  -3   0  -5    0.30    1.19
  -3   0  -7   -0.28    2.01
   3   0   7   -0.03    0.74
   3   0   7    1.76    1.08
   3   0   7    0.59    1.04
   3   0   7    0.07    0.82
  -3   0  -7   -0.31    0.85
   3   0   7    0.90    1.39
  -3   0  -7   -0.10    1.34
  -3   0  -7    0.09    1.37
   3   0   9    0.26    1.32
   3   0   9    0.41    0.92
   3   0   9    0.57    2.03
   3   0   9    0.70    1.11
  -3   0  -9   -0.42    1.45
   3   0   9   -1.29    1.57
  -3   0  -9    0.49    1.49
   3   0  11    0.95    2.05
   3   0  11    1.40    2.21
  -3   0 -11    0.07    1.42
  -3   0 -11   -1.15    1.87
   3   0  11   -0.33    1.00
   3   0  13   -0.58    1.88
  -3   0 -13   -0.81    1.12
   3   0  15   -0.26    1.24
  -3   0 -15    0.16    0.87
  -3   0 -15    0.26    0.77
  -3   1  16  128.04    3.71
   3  -1 -16  136.71    3.41
   3   1 -16  128.89    3.51
  -3  -1  16  134.89    3.91
  -3   1  16  139.11    3.85
   3   1 -14   19.79    1.74
  -3  -1  14   14.37    1.95
   3  -1 -14   21.14    2.43
   3   1 -14   22.00    2.39
   3   1 -14   19.42    2.42
   3   1 -12   15.81    1.70
   3  -1 -12   16.30    2.54
   3   1 -12   13.95    2.62
  -3   1  12   12.38    1.88
  -3  -1  12   15.04    1.85
   3   1 -12   16.06    1.69
   3  -1 -12   20.40    2.35
  -3   1  10   21.78    2.82
  -3  -1  10   17.49    1.18
   3   1 -10   18.93    1.57
  -3   1  10   15.44    1.64
  -3  -1  10   18.35    1.84
   3   1 -10   22.56    2.29
   3   1 -10   19.16    1.72
   3   1 -10   18.00    2.16
   3  -1 -10   19.45    2.19
   3   1 -10   20.29    2.65
  -3  -1   8  356.73    7.31
  -3  -1   8  364.70    7.61
  -3   1   8  351.87    8.49
  -3  -1   8  379.27    9.09
   3  -1  -8  346.95    9.01
   3   1  -8  365.50    9.50
   3   1  -8  360.01    9.06
   3  -1  -8  360.60    8.91
  -3   1   8  350.48   10.13
  -3   1   8  363.85    8.24
  -3   1   6   40.29    2.50
  -3   1   6   39.08    1.70
  -3  -1   6   43.43    2.65
  -3  -1   6   38.44    1.22
  -3   1   6   35.85    1.67
   3   1  -6   39.04    1.24
  -3   1   6   39.43    1.52
   3   1  -6   40.49    1.62
  -3  -1   6   39.98    1.68
  -3   1   6   39.76    1.21
  -3   1   6   38.98    1.91
  -3  -1   6   39.28    2.30
  -3  -1   6   38.20    1.73
  -3  -1   6   37.01    1.96
   3  -1  -6   35.98    2.44
   3   1  -6   42.06    2.62
   3   1  -6   37.76    2.23
  -3   1   4   31.79    1.74
   3  -1  -4   31.66    1.73
  -3   1   4   34.06    1.00
  -3   1   4   31.69    2.39
  -3   1   4   34.97    1.71
  -3  -1   4   34.07    0.89
   3  -1  -4   34.23    1.12
  -3   1   4   32.14    0.91
  -3   1   4   34.11    1.46
  -3   1   4   34.09    1.23
   3   1  -4   34.47    1.36
  -3   1   4   34.44    1.43
  -3  -1   4   31.01    0.92
  -3   1   4   34.77    1.52
  -3   1   4   31.37    1.25
  -3  -1   4   35.61    1.53
  -3  -1   4   35.63    1.94
  -3  -1   4   34.29    1.77
  -3   1   4   31.86    1.56
   3   1  -4   31.57    1.84
   3  -1  -4   38.86    2.44
   3  -1  -4   32.17    2.42
   3  -1  -4   32.33    2.04
   3   1  -4   31.96    2.29
  -3   1   2  660.62   12.15
   3   1  -2  658.13   13.74
  -3   1   2  666.00   13.98
  -3   1   2  680.90   13.11
  -3   1   2  679.67   12.23
   3   1  -2  625.84   12.06
   3   1  -2  645.90   12.54
  -3   1   2  681.06   12.96
  -3   1   2  669.80   12.33
  -3   1   2  663.76   12.57
  -3   1   2  676.27   12.49
   3  -1  -2  654.91   13.45
  -3   1   2  667.43   12.19
  -3  -1   2  652.38   12.56
  -3  -1   2  689.34   13.06
  -3   1   2  652.12   12.16
   3  -1  -2  657.10   13.13
  -3  -1   2  687.20   12.81
  -3   1   2  663.95   12.33
   3  -1  -2  660.67   13.53
  -3  -1   2  679.26   13.41
   3   1  -2  676.28   12.87
  -3  -1   2  687.08   13.96
   3  -1  -2  687.02   14.03
   3   1  -2  672.02   13.59
  -3   1   2  652.35   12.90
  -3  -1   2  654.32   13.65
   3  -1   0  974.44   19.59
  -3   1   0 1007.20   20.21
   3   1   0 1027.35   19.66
   3   1   0  993.06   18.71
   3  -1   0 1001.41   18.95
   3   1   0 1011.38   18.93
  -3   1   0 1024.54   19.52
  -3   1   0 1035.73   19.49
  -3  -1   0 1014.99   18.87
  -3   1   0 1013.25   18.91
   3   1   0 1017.79   19.86
   3  -1   0 1027.54   19.96
   3  -1   0  980.92   18.67
  -3  -1   0  995.29   18.76
  -3  -1   0 1075.49   20.22
   3   1   0 1034.50   18.64
  -3  -1   0 1017.68   20.10
   3  -1   0 1040.59   20.17
   3   1   0 1044.50   19.15
  -3   1   0 1030.41   19.24
  -3   1   0 1034.15   19.69
   3   1   0 1013.66   18.72
  -3   1  -2  198.27    5.07
  -3  -1  -2  198.18    5.66
   3   1   2  197.27    5.48
  -3   1  -2  194.96    5.23
   3   1   2  204.66    4.00
   3  -1   2  202.89    5.65
   3   1   2  203.65    4.33
  -3  -1  -2  204.66    4.83
   3   1   2  208.74    4.06
   3   1   2  203.26    4.58
   3  -1   2  193.52    4.42
   3   1   2  202.04    4.42
   3  -1   2  207.54    4.42
  -3  -1  -2  193.94    4.10
  -3   1  -2  204.50    4.95
  -3   1  -2  198.86    4.32
   3   1   2  204.72    4.35
   3   1   2  203.32    3.99
   3   1   2  206.26    4.57
   3   1   2  203.22    4.40
   3  -1   2  194.82    5.47
  -3   1  -2  211.77    4.72
   3  -1   2  206.17    4.82
  -3  -1  -2  198.85    4.85
   3  -1   2  206.98    5.29
  -3  -1  -2  202.87    5.17
   3  -1   4 2574.83   48.72
   3  -1   4 2613.82   50.34
  -3  -1  -4 2476.79   49.17
  -3  -1  -4 2605.42   49.98
  -3   1  -4 2495.45   49.14
   3  -1   4 2686.77   48.35
   3  -1   4 2656.12   48.06
   3   1   4 2606.22   48.03
   3   1   4 2689.79   48.35
   3   1   4 2710.65   48.54
   3  -1   4 2663.52   48.43
  -3   1  -4 2580.45   48.80
  -3  -1  -4 2634.21   48.01
  -3   1  -4 2635.75   48.18
   3  -1   4 2620.51   48.35
   3   1   4 2582.78   48.02
   3   1   4 2600.15   48.43
   3   1   4 2626.78   48.02
   3   1   4 2673.79   49.65
   3  -1   4 2668.35   48.94
   3  -1   4 2570.85   48.81
   3  -1   4 2496.58   47.97
  -3  -1  -4 2665.01   48.51
   3  -1   4 2704.46   48.77
   3   1   4 2692.85   48.58
  -3   1  -4 2695.01   48.72
  -3   1  -4 2687.92   49.60
  -3  -1  -4 2620.83   49.27
   3  -1   4 2545.46   48.55
  -3  -1  -6  313.58    8.80
   3   1   6  305.94    6.91
   3  -1   6  320.52    6.92
   3   1   6  298.39    7.03
  -3   1  -6  310.31    7.37
   3   1   6  303.50    6.55
   3   1   6  315.58    6.65
   3  -1   6  307.62    7.69
   3  -1   6  323.23    6.55
   3  -1   6  313.61    7.41
  -3   1  -6  321.46    8.28
  -3  -1  -6  309.27    8.10
  -3   1  -6  314.61    7.37
  -3  -1  -8   17.67    2.95
   3   1   8   16.81    1.30
   3   1   8   17.91    1.55
   3  -1   8   16.51    1.54
   3  -1   8   17.87    1.33
   3  -1   8   16.39    1.33
  -3   1  -8   16.33    1.81
   3   1   8   17.09    1.43
   3   1   8   18.28    2.70
   3  -1   8   16.10    1.21
   3  -1   8   16.69    1.98
   3   1   8   16.60    1.77
  -3   1  -8   17.19    2.05
  -3   1  -8   16.56    2.21
  -3  -1  -8   14.89    2.08
   3  -1  10   12.25    1.34
   3  -1  10    9.75    1.51
   3  -1  10   11.26    2.58
   3   1  10   14.19    2.50
   3   1  10   12.03    2.81
  -3   1 -10   11.66    1.75
  -3  -1 -10    9.71    1.69
   3  -1  10   11.05    1.94
  -3   1 -10   11.58    2.07
  -3   1 -10   10.05    2.20
  -3  -1 -10   10.65    2.21
   3   1  12   17.91    2.97
  -3   1 -12   16.64    1.89
  -3  -1 -12   17.40    2.51
  -3   1 -12   22.24    1.63
   3  -1  14    8.81    1.91
   3   1  14    5.77    1.72
  -3  -1 -14    6.39    1.10
  -3   1 -14    6.32    1.04
   3   2 -17    7.06    0.92
  -3  -2  17    5.95    1.06
  -3   2  17    6.92    0.97
   3   2 -15  128.45    3.65
   3  -2 -15  120.78    4.62
  -3   2  15  128.18    4.01
  -3  -2  15  107.40    3.68
   3   2 -15  111.96    4.55
   3  -2 -15  125.40    5.17
  -3  -2  15  135.31    4.08
  -3   2  15  127.34    3.88
   3   2 -13   12.74    1.66
  -3   2  13   11.30    1.75
   3   2 -13   11.12    2.68
  -3   2  13   12.94    2.05
   3   2 -13   12.00    2.32
   3  -2 -13   12.61    2.13
  -3  -2  13   11.80    1.81
   3   2 -13   10.22    1.67
   3  -2 -13   13.53    2.21
   3   2 -13   10.50    2.03
  -3   2  11   67.83    4.36
   3  -2 -11   65.78    4.30
  -3  -2  11   63.93    2.29
   3   2 -11   68.17    2.72
  -3   2  11   62.73    3.53
  -3   2  11   53.33    2.73
  -3  -2  11   67.34    2.67
   3   2 -11   73.84    3.90
  -3  -2  11   65.34    3.02
   3   2 -11   68.83    4.39
   3   2 -11   65.74    2.90
   3  -2 -11   73.58    3.87
  -3   2   9   86.37    3.29
  -3   2   9   69.34    4.57
  -3  -2   9   78.20    2.35
   3   2  -9   83.83    2.75
  -3  -2   9   81.51    2.64
  -3   2   9   80.91    3.50
  -3   2   9   81.05    2.91
  -3  -2   9   82.66    2.83
  -3  -2   9   81.90    3.80
   3   2  -9   77.16    3.73
   3   2  -9   84.37    4.35
  -3   2   7   60.91    3.90
  -3   2   7   57.85    2.92
   3  -2  -7   64.06    3.01
   3  -2  -7   59.50    2.47
  -3  -2   7   64.21    3.20
  -3  -2   7   59.26    2.99
  -3  -2   7   62.04    1.79
   3   2  -7   59.82    1.81
  -3   2   7   63.76    3.15
  -3   2   7   62.00    2.70
  -3  -2   7   62.19    2.97
  -3  -2   7   69.29    3.09
  -3  -2   7   63.43    2.61
   3   2  -7   69.50    3.02
   3   2  -7   63.44    3.46
   3   2  -7   60.13    2.94
   3  -2  -7   61.25    3.11
  -3  -2   7   63.49    2.30
  -3   2   5  534.10   11.06
  -3   2   5  514.68   10.65
  -3   2   5  528.30   12.41
   3  -2  -5  512.85   10.43
  -3  -2   5  504.78   11.02
  -3   2   5  511.95    9.78
  -3  -2   5  492.74    9.68
  -3   2   5  510.55    9.77
   3   2  -5  511.51   10.07
  -3   2   5  526.19   10.83
  -3   2   5  505.21   10.08
  -3  -2   5  516.03   11.14
  -3  -2   5  519.94   10.30
  -3  -2   5  530.75   11.13
  -3  -2   5  519.74   10.50
   3   2  -5  510.70   11.00
  -3   2   5  516.49   10.15
   3   2  -5  528.43   11.63
   3   2  -5  505.70   11.09
   3  -2  -5  525.56   11.00
   3  -2  -5  538.63   11.86
  -3   2   3  190.09    3.92
   3   2  -3  190.08    5.54
   3  -2  -3  197.22    5.89
  -3  -2   3  190.93    4.53
  -3   2   3  191.68    3.93
   3   2  -3  194.26    3.94
   3   2  -3  188.91    4.29
  -3   2   3  195.55    4.47
  -3   2   3  195.33    4.10
   3   2  -3  193.77    4.20
   3  -2  -3  191.43    4.98
  -3   2   3  195.11    4.04
  -3   2   3  194.45    4.73
  -3   2   3  189.62    3.90
  -3  -2   3  195.09    4.74
  -3  -2   3  196.17    4.90
   3   2  -3  196.16    4.66
  -3  -2   3  205.68    4.58
   3  -2  -3  199.55    4.75
  -3   2   3  197.37    4.25
  -3  -2   3  196.65    5.49
   3  -2  -3  190.59    4.59
   3   2  -3  183.18    4.62
   3  -2  -3  209.12    5.78
   3   2  -3  194.98    5.28
   3  -2  -3  197.90    5.25
   3   2  -1  434.35    8.46
  -3   2   1  413.51    8.01
  -3   2   1  423.16    8.53
   3   2  -1  433.51    8.59
   3   2  -1  418.06    7.85
   3  -2  -1  449.08   10.08
   3   2  -1  389.15    9.49
  -3   2   1  423.34    8.31
  -3   2   1  434.94    8.11
   3   2  -1  428.99    8.26
  -3   2   1  417.61    7.78
  -3   2   1  433.53    8.28
  -3   2   1  433.64    8.78
   3   2  -1  427.30    8.33
  -3   2   1  440.47    8.17
   3  -2  -1  425.23    7.96
  -3   2   1  436.04    8.31
   3  -2  -1  431.66    9.24
   3   2  -1  370.41    7.95
  -3   2   1  426.17    7.96
  -3  -2   1  439.84    8.67
  -3  -2   1  432.96    8.45
   3   2  -1  431.51    8.24
  -3  -2   1  428.76    9.58
  -3  -2   1  429.05    9.67
   3   2  -1  431.87    9.31
   3  -2  -1  428.13    8.99
   3   2   1  932.24   17.88
   3   2   1  939.50   17.60
   3   2   1  945.39   17.68
   3  -2   1  911.98   17.74
   3   2   1  973.19   17.89
  -3   2  -1  942.54   18.01
  -3   2  -1  937.92   17.68
   3   2   1  950.24   17.60
  -3  -2  -1  928.88   17.60
  -3   2  -1  948.07   18.34
  -3   2  -1  931.59   17.70
  -3  -2  -1  875.11   19.10
   3   2   1  954.70   17.57
   3   2   1  973.82   18.06
   3   2   1  969.80   18.63
   3   2   1  964.79   17.41
  -3   2  -1  936.82   18.03
   3  -2   1  954.87   18.91
   3  -2   1  940.38   18.13
  -3   2  -1  928.57   18.22
   3  -2   1  939.65   18.73
  -3   2  -1  909.23   18.19
  -3  -2  -1  942.41   18.92
   3   2   3  629.60   13.05
   3  -2   3  664.70   14.34
  -3  -2  -3  665.97   14.41
   3   2   3  649.89   12.33
   3   2   3  647.63   12.65
   3   2   3  672.14   12.95
  -3  -2  -3  667.15   13.08
   3   2   3  632.05   12.22
  -3   2  -3  663.22   12.60
  -3   2  -3  653.22   13.25
   3  -2   3  653.52   12.70
   3   2   3  648.63   13.46
   3   2   3  653.02   12.86
   3   2   3  660.92   12.38
   3  -2   3  650.60   13.99
   3  -2   3  673.71   13.16
  -3   2  -3  669.96   13.12
   3  -2   3  660.48   13.94
  -3  -2  -3  669.51   13.58
  -3  -2  -3  635.66   13.19
   3  -2   3  672.91   13.66
   3  -2   5  542.17   12.17
   3  -2   5  567.04   13.58
  -3  -2  -5  578.50   13.65
   3  -2   5  574.11   11.53
  -3   2  -5  567.04   12.02
  -3   2  -5  565.17   11.29
   3   2   5  589.78   11.25
   3  -2   5  565.59   12.30
   3  -2   5  573.49   11.26
   3   2   5  584.72   12.73
   3  -2   5  573.48   12.95
  -3  -2  -5  596.39   12.58
  -3  -2  -7  279.34    8.73
   3   2   7  264.25    6.38
   3  -2   7  258.24    5.99
   3  -2   7  255.87    6.29
   3  -2   7  277.08    6.30
  -3   2  -7  260.24    6.84
   3   2   7  270.69    8.55
   3   2   7  273.33    6.08
   3   2   7  269.33    7.77
   3  -2   7  276.78    7.37
  -3   2  -7  265.64    5.90
   3  -2   7  265.44    5.96
   3   2   7  273.81    6.85
   3  -2   7  282.80    7.00
  -3   2  -7  280.20    6.92
  -3   2  -7  284.73    7.97
  -3  -2  -7  264.75    7.57
  -3  -2  -9   37.80    3.80
   3  -2   9   35.35    1.86
   3  -2   9   32.04    2.02
  -3   2  -9   37.34    2.50
   3  -2   9   31.82    1.94
   3  -2   9   33.07    1.77
   3  -2   9   34.69    2.63
  -3   2  -9   33.84    2.72
   3   2   9   31.47    3.37
   3   2   9   36.18    3.17
   3   2   9   34.40    1.88
  -3   2 -11   23.87    1.71
   3  -2  11   21.91    1.79
   3  -2  11   22.08    1.63
  -3   2 -11   23.98    2.32
   3  -2  11   22.16    2.33
  -3  -2 -11   26.38    2.73
   3   2  11   24.41    3.29
   3   2  11   22.13    2.83
   3   2  13   27.40    2.77
   3  -2  13   34.87    2.97
   3   2  13   31.91    3.13
  -3   2 -13   26.10    1.52
  -3   2 -13   31.42    1.68
  -3   2 -13   23.23    1.91
   3  -2  13   25.78    2.06
   3  -2  15   21.92    1.92
   3   2  15   22.29    1.80
  -3  -2 -15   24.64    1.10
  -3   2 -15   24.33    1.13
  -3   3  16    2.11    1.10
  -3  -3  16    2.01    1.20
   3   3 -16    1.82    0.94
  -3   3  16    2.80    1.39
   3   3 -16    2.09    1.05
   3   3 -14   14.09    2.68
  -3  -3  14    9.53    1.75
  -3   3  14   10.97    2.05
   3  -3 -14   13.36    1.95
   3   3 -14    9.80    1.65
   3  -3 -12   96.83    5.65
  -3  -3  12  103.07    3.13
   3   3 -12  111.57    3.60
  -3   3  12  106.30    4.82
  -3   3  12   97.43    3.63
  -3  -3  12  101.34    3.94
   3   3 -12  113.17    5.05
  -3   3  12  104.29    3.98
   3   3 -12   98.97    3.72
   3  -3 -12  120.02    5.04
   3   3 -12  106.58    5.58
  -3   3  10   45.28    2.73
  -3   3  10   43.72    3.69
  -3  -3  10   40.96    1.76
   3   3 -10   45.03    1.82
   3   3 -10   46.35    2.26
  -3  -3  10   42.64    2.04
  -3   3  10   41.54    2.95
  -3   3  10   42.46    2.35
  -3  -3  10   31.57    3.02
  -3  -3  10   47.62    2.28
  -3  -3  10   44.66    2.61
   3   3 -10   42.10    2.97
   3   3 -10   44.34    2.52
   3   3 -10   46.14    3.77
   3  -3 -10   48.77    3.23
   3   3 -10   41.18    2.77
   3  -3  -8   98.96    4.17
   3  -3  -8   95.27    3.56
   3   3  -8  102.24    4.71
   3   3  -8  100.58    3.02
  -3   3   8  109.79    4.51
  -3   3   8   99.61    3.88
  -3   3   8   99.12    3.15
  -3  -3   8   96.25    3.22
  -3  -3   8  108.25    4.26
  -3  -3   8   96.09    4.28
  -3  -3   8   99.29    3.73
   3   3  -8   97.99    4.02
  -3   3   8  101.45    3.75
  -3   3   8  102.53    5.11
  -3   3   6   12.60    1.77
  -3   3   6    8.44    2.10
  -3   3   6   11.47    2.56
   3  -3  -6    9.98    1.64
   3  -3  -6   11.57    1.44
  -3   3   6   12.25    1.05
   3   3  -6   11.25    2.29
  -3  -3   6    9.87    1.51
   3  -3  -6   11.43    2.25
  -3  -3   6   11.74    0.78
   3   3  -6   12.95    1.30
   3   3  -6   10.14    2.00
  -3   3   6   13.06    2.04
  -3   3   6   10.85    1.20
  -3   3   6   12.09    1.56
  -3  -3   6   12.31    0.94
  -3  -3   6   13.33    1.68
  -3  -3   6   10.83    1.70
   3   3  -6   12.74    1.64
  -3  -3   6   12.26    1.74
  -3  -3   6    9.25    1.45
   3  -3  -6   13.58    2.04
  -3   3   4 1016.06   18.31
  -3  -3   4  944.18   18.94
  -3   3   4  923.19   17.88
   3   3  -4  975.39   19.75
  -3  -3   4  945.93   18.50
   3  -3  -4  939.38   18.60
  -3  -3   4  937.95   19.64
   3   3  -4  977.38   19.68
   3   3  -4  957.86   18.18
   3   3  -4  984.96   18.25
  -3   3   4  960.92   19.12
  -3   3   4  961.69   18.08
   3  -3  -4  943.00   18.79
  -3  -3   4  964.19   17.89
  -3  -3   4  915.09   19.13
  -3  -3   4  978.39   19.03
  -3   3   4  951.40   17.96
   3   3  -4  958.75   18.91
  -3  -3   4  967.02   18.49
  -3   3   4  990.14   19.14
  -3   3   4  935.50   20.36
  -3   3   4  949.35   18.46
  -3   3   4  966.80   19.09
  -3   3   2 1573.46   28.95
  -3   3   2 1548.29   30.70
   3   3  -2 1551.89   28.45
   3   3  -2 1590.26   30.42
   3  -3  -2 1633.97   31.15
  -3   3   2 1605.56   28.70
  -3   3   2 1597.24   28.79
  -3   3   2 1547.83   28.68
   3   3  -2 1515.45   28.70
   3   3  -2 1550.37   28.95
   3   3  -2 1523.24   28.95
  -3   3   2 1572.05   28.72
  -3  -3   2 1527.51   28.42
  -3  -3   2 1556.82   29.35
   3   3  -2 1571.11   29.22
  -3  -3   2 1557.72   29.15
  -3   3   2 1575.80   28.78
   3  -3  -2 1566.89   29.57
   3   3  -2 1574.77   30.07
  -3  -3   2 1517.67   30.09
   3  -3  -2 1550.83   29.45
  -3  -3   2 1561.33   30.22
  -3   3   0  153.84    3.54
   3   3   0  139.47    3.80
  -3   3   0  147.99    4.49
  -3   3   0  150.89    3.76
  -3  -3   0  141.59    4.89
  -3   3   0  142.88    3.88
  -3  -3   0  140.71    3.43
   3   3   0  142.68    3.13
   3  -3   0  144.48    3.57
   3   3   0  143.35    3.59
   3  -3   0  158.09    5.15
  -3   3   0  144.21    3.17
   3   3   0  142.88    3.20
  -3   3   0  147.26    3.33
   3  -3   0  147.97    3.34
   3   3   0  145.28    3.48
  -3   3   0  143.39    3.01
   3   3   0  147.85    3.08
  -3   3   0  150.65    3.64
   3   3   0  146.71    4.14
   3   3   0  140.02    3.56
  -3   3   0  147.72    3.33
  -3  -3   0  143.21    3.57
  -3  -3   0  144.63    3.35
   3  -3   0  153.11    3.81
  -3   3   0  157.84    3.68
   3   3   0  147.18    4.20
  -3  -3   0  154.72    4.90
   3  -3   0  156.36    4.41
   3   3   2  123.53    3.60
  -3  -3  -2  113.75    2.71
  -3  -3  -2  121.10    4.59
   3   3   2  128.72    3.03
   3  -3   2  134.96    4.61
   3   3   2  128.85    3.19
  -3   3  -2  127.74    3.73
  -3   3  -2  129.55    2.88
   3   3   2  131.04    3.35
   3  -3   2  131.14    3.12
  -3   3  -2  127.32    3.52
  -3   3  -2  131.38    3.12
   3   3   2  129.66    3.69
   3   3   2  133.41    3.74
   3   3   2  126.67    2.93
   3   3   2  124.81    4.29
   3   3   2  130.62    4.77
   3  -3   2  135.14    3.62
   3  -3   2  134.37    4.47
  -3   3  -2  134.83    3.58
   3  -3   2  137.98    4.41
  -3   3  -2  122.51    3.22
   3  -3   4  176.25    6.01
  -3  -3  -4  178.06    6.32
   3   3   4  174.12    4.18
  -3   3  -4  180.51    5.15
   3  -3   4  199.42    5.87
  -3  -3  -4  182.79    4.89
   3  -3   4  187.08    4.34
  -3   3  -4  181.89    4.86
   3   3   4  187.60    4.17
   3   3   4  192.08    5.87
  -3   3  -4  184.48    4.26
   3  -3   4  189.68    5.13
   3  -3   4  194.75    5.89
   3   3   4  185.53    4.97
   3  -3   6   43.99    2.60
  -3  -3  -6   46.67    3.80
  -3  -3  -6   48.41    3.28
   3  -3   6   45.77    2.03
   3  -3   6   43.86    1.78
   3  -3   6   48.02    2.01
  -3   3  -6   45.45    2.46
   3   3   6   47.81    2.95
   3   3   6   49.51    3.49
   3  -3   6   44.84    2.56
   3   3   6   43.98    2.87
  -3   3  -6   45.12    1.81
   3  -3   6   43.16    1.74
   3   3   6   48.79    2.70
   3  -3   6   49.38    3.23
   3  -3   6   45.63    2.54
  -3   3  -6   47.84    2.54
  -3  -3  -6   42.98    2.57
  -3  -3  -8  244.31    8.72
   3  -3   8  227.83    5.83
   3  -3   8  223.15    5.58
  -3   3  -8  233.83    6.53
   3  -3   8  235.53    5.88
   3   3   8  241.38    7.60
   3   3   8  214.56    8.22
   3   3   8  232.52    5.61
   3  -3   8  245.97    7.21
   3  -3   8  235.88    5.62
   3  -3   8  234.11    6.61
  -3   3  -8  251.04    6.63
  -3  -3  -8  240.15    7.25
  -3  -3 -10  118.07    6.35
   3  -3  10  117.48    3.80
  -3   3 -10  114.94    3.51
   3  -3  10  113.55    3.54
   3   3  10  124.54    5.61
   3   3  10  114.80    6.07
  -3   3 -10  110.40    4.29
   3  -3  10  109.48    4.40
  -3   3 -10  119.80    4.53
  -3  -3 -10  121.06    5.16
   3  -3  12    2.71    1.16
   3  -3  12    4.56    1.06
  -3   3 -12    2.77    1.15
   3   3  12    3.82    2.34
   3   3  12    2.47    1.93
  -3   3 -12    3.19    1.31
   3  -3  12    2.51    1.79
  -3   3 -12    2.57    1.74
   3  -3  14    2.57    1.51
   3   3  14    2.88    1.46
   3   3  14    1.81    1.60
  -3   3 -14    2.48    0.93
   3   4 -15   50.61    2.08
  -3   4  15   47.91    2.44
  -3  -4  15   38.91    2.23
   3   4 -15   43.04    3.07
   3   4 -15   39.67    2.12
  -3  -4  15   35.20    2.14
  -3   4  15   35.59    2.02
   3   4 -13   97.15    3.23
   3   4 -13   95.17    3.31
  -3   4  13   82.58    3.30
  -3   4  13   98.68    3.80
   3  -4 -13  103.75    4.44
  -3  -4  13   91.43    3.66
   3   4 -13   86.40    3.52
   3  -4 -13  100.05    4.47
   3   4 -13   95.19    5.11
  -3   4  11  405.33    9.68
  -3   4  11  411.94   12.15
  -3  -4  11  394.27    8.56
   3   4 -11  397.61    8.98
   3   4 -11  401.28    8.98
  -3   4  11  398.59   10.82
  -3   4  11  382.79    9.16
  -3  -4  11  414.56   11.08
  -3  -4  11  412.10    9.18
  -3  -4  11  399.73    9.63
  -3   4  11  402.91    9.48
   3   4 -11  398.08    9.49
   3   4 -11  374.42   11.61
   3  -4 -11  432.09   11.17
  -3   4   9   36.49    2.58
  -3   4   9   28.64    3.47
   3  -4  -9   37.43    2.95
  -3  -4   9   34.27    1.56
   3   4  -9   35.97    2.02
   3   4  -9   33.86    1.94
  -3   4   9   39.37    3.31
  -3   4   9   36.74    2.79
  -3   4   9   37.02    2.15
  -3  -4   9   37.46    2.95
  -3  -4   9   35.75    2.14
  -3  -4   9   41.24    3.08
  -3  -4   9   38.97    2.78
  -3  -4   9   36.21    2.37
   3   4  -9   34.20    2.70
  -3   4   9   39.25    2.40
   3   4  -9   34.42    2.29
   3   4  -9   32.24    3.26
   3   4  -7  140.13    5.32
   3  -4  -7  144.23    5.24
   3  -4  -7  143.16    5.77
   3  -4  -7  137.76    4.49
  -3  -4   7  141.33    4.31
   3   4  -7  134.50    5.49
   3  -4  -7  153.22    5.49
   3   4  -7  141.68    3.79
   3   4  -7  139.36    3.79
  -3   4   7  141.34    5.46
  -3   4   7  131.45    4.86
  -3   4   7  143.01    3.86
  -3  -4   7  140.78    3.64
  -3  -4   7  142.91    5.00
  -3  -4   7  141.82    4.93
   3   4  -7  146.89    4.93
  -3  -4   7  144.32    4.64
  -3   4   7  147.21    4.82
  -3   4   7  143.16    4.67
  -3   4   7  139.21    5.92
  -3   4   5  936.49   18.00
  -3  -4   5  864.21   18.88
   3  -4  -5  908.02   18.63
  -3   4   5  938.96   17.60
   3   4  -5  906.54   19.44
   3  -4  -5 1000.83   20.65
   3   4  -5  919.59   19.75
   3   4  -5  921.75   17.86
  -3   4   5  933.77   17.84
  -3  -4   5  908.88   18.97
  -3  -4   5  915.55   17.56
   3   4  -5  963.42   19.02
  -3  -4   5  939.43   18.26
  -3   4   5  914.35   20.51
  -3   4   5  947.17   18.41
  -3  -4   3  194.08    5.02
   3   4  -3  194.20    5.85
   3  -4  -3  206.34    6.58
  -3   4   3  196.55    4.30
  -3   4   3  206.05    4.57
  -3  -4   3  202.86    6.00
   3  -4  -3  189.20    4.91
   3   4  -3  191.65    5.58
   3   4  -3  189.36    4.48
  -3   4   3  190.13    4.35
  -3  -4   3  183.31    5.07
  -3  -4   3  193.16    4.01
  -3  -4   3  201.79    4.72
  -3   4   3  200.35    5.47
  -3   4   3  200.74    4.80
  -3   4   3  189.18    6.25
  -3   4   3  195.91    5.63
  -3   4   1  168.01    4.77
   3   4  -1  157.53    4.52
  -3   4   1  178.48    4.22
   3   4  -1  167.85    3.58
  -3   4   1  165.75    4.49
  -3   4   1  164.40    3.81
  -3   4   1  164.84    3.76
   3   4  -1  166.15    3.52
   3  -4  -1  168.80    3.72
   3   4  -1  167.68    4.42
   3   4  -1  178.09    5.63
  -3  -4   1  168.63    4.08
  -3  -4   1  163.80    5.17
  -3  -4   1  158.42    4.13
   3   4  -1  167.58    4.78
   3  -4  -1  172.38    4.84
   3   4   1   58.33    2.55
  -3   4  -1   51.33    2.36
  -3   4  -1   60.20    2.52
   3   4   1   57.77    1.79
  -3  -4  -1   59.54    2.21
   3   4   1   47.41    2.22
  -3   4  -1   56.45    1.91
   3  -4   1   54.56    1.72
  -3   4  -1   55.45    1.59
   3   4   1   52.70    1.99
   3  -4   1   55.85    1.75
   3   4   1   53.42    2.30
   3   4   1   59.15    2.76
   3   4   1   56.14    2.33
   3   4   1   55.00    1.83
   3   4   1   60.46    3.55
   3  -4   1   60.80    2.42
  -3   4  -1   58.70    2.23
   3  -4   1   58.17    3.02
  -3   4  -3  120.32    3.90
   3   4   3  112.41    3.03
  -3  -4  -3  122.18    4.99
   3   4   3  111.50    3.20
   3  -4   3   99.84    4.42
  -3   4  -3  116.83    2.82
   3  -4   3  111.31    2.96
  -3   4  -3  106.26    3.63
   3   4   3  121.05    3.97
   3   4   3  117.57    2.99
   3   4   3  118.63    4.64
   3  -4   3  114.16    4.54
   3  -4   3  120.65    4.50
   3   4   5   77.74    3.34
  -3  -4  -5   77.59    4.44
  -3  -4  -5   75.20    3.86
  -3   4  -5   73.52    2.47
  -3   4  -5   72.72    2.30
  -3   4  -5   69.23    3.04
   3  -4   5   76.83    2.56
   3   4   5   75.77    2.91
   3   4   5   83.05    3.63
   3  -4   5   77.96    3.28
   3   4   5   72.37    3.70
   3   4   5   72.05    2.93
   3  -4   5   77.82    4.03
   3  -4   5   84.17    3.33
  -3   4  -5   76.26    2.97
   3  -4   5   80.62    4.03
  -3  -4  -7   98.84    5.58
  -3  -4  -7   90.15    4.89
   3  -4   7   86.34    3.11
  -3   4  -7   91.13    3.02
  -3   4  -7   89.27    2.82
   3  -4   7   94.49    2.95
  -3   4  -7   96.62    3.78
   3  -4   7   90.53    3.17
   3   4   7   89.47    4.28
   3   4   7   95.13    5.11
   3   4   7   93.98    2.95
   3  -4   7   97.28    4.08
   3   4   7   93.44    3.35
   3   4   7   88.62    4.22
   3  -4   7   88.72    2.93
   3  -4   7   94.91    4.54
   3  -4   7   98.42    3.90
  -3   4  -7   92.99    3.63
  -3  -4  -9  198.00    8.25
   3  -4   9  191.43    4.89
   3  -4   9  171.96    4.96
  -3   4  -9  178.59    4.71
  -3   4  -9  175.94    4.71
   3  -4   9  179.08    5.09
   3  -4   9  180.43    4.84
   3  -4   9  192.18    5.91
  -3   4  -9  177.18    5.65
   3   4   9  185.36    7.67
   3   4   9  209.18    7.07
   3   4   9  190.20    4.88
   3  -4  11   26.76    1.68
  -3   4 -11   28.24    1.75
  -3   4 -13   42.88    2.29
   3  -4  13   41.33    2.38
   3  -4  13   45.87    1.84
  -3   4 -13   46.99    1.88
   3   4  13   46.26    3.04
   3  -4  13   45.61    3.08
   3   4  13   45.62    3.36
  -3  -5  16    3.40    0.94
  -3   5  16    5.40    1.32
   3   5 -16    4.19    0.93
  -3   5  16    3.78    0.88
  -3  -5  16    1.51    0.98
   3   5 -14    4.67    1.35
  -3   5  14    4.80    1.69
  -3   5  14    4.08    1.33
   3   5 -14    3.34    2.12
  -3  -5  14    3.82    1.57
  -3   5  14    6.25    1.79
   3   5 -14    3.49    1.45
   3   5 -12  227.20    6.39
   3  -5 -12  234.03    7.47
   3   5 -12  228.64    8.33
   3   5 -12  233.13    5.96
   3   5 -12  240.07    5.85
  -3   5  12  232.13    6.12
  -3  -5  12  236.62    6.00
  -3  -5  12  244.15    7.86
  -3  -5  12  229.49    6.52
  -3   5  12  234.05    6.42
  -3   5  12  241.46    8.65
  -3   5  12  242.77    6.65
   3  -5 -10  124.82    5.53
   3   5 -10  114.90    4.18
   3   5 -10  115.76    5.70
   3  -5 -10  133.14    5.37
   3   5 -10  128.17    3.79
   3   5 -10  125.13    3.86
  -3   5  10  111.90    5.10
  -3   5  10  113.31    3.85
  -3  -5  10  116.16    5.23
  -3  -5  10  123.00    4.09
  -3  -5  10  124.54    5.41
  -3  -5  10  119.66    4.32
  -3   5  10  119.15    4.20
  -3   5  10  122.59    4.65
  -3   5  10  118.84    6.14
   3  -5  -8  139.77    5.58
  -3   5   8  132.42    3.68
   3   5  -8  127.67    5.70
   3   5  -8  134.89    4.31
   3   5  -8  135.50    3.87
   3   5  -8  133.54    3.93
  -3   5   8  149.87    6.15
  -3   5   8  143.04    5.30
  -3   5   8  134.15    4.03
  -3  -5   8  138.42    3.79
  -3  -5   8  127.70    5.27
  -3  -5   8  149.30    5.44
  -3  -5   8  136.24    4.38
  -3   5   8  139.23    4.21
  -3  -5   8  139.59    4.98
  -3   5   8  140.10    5.18
  -3   5   8  138.30    4.86
  -3   5   8  139.94    6.35
  -3   5   6  175.64    5.01
  -3   5   6  179.03    4.36
   3  -5  -6  192.03    7.05
  -3  -5   6  186.98    5.45
   3   5  -6  176.47    6.27
   3   5  -6  182.15    4.54
   3   5  -6  184.26    4.63
  -3  -5   6  190.10    5.78
  -3   5   6  182.11    5.45
  -3   5   6  179.14    5.78
  -3   5   6  177.63    6.80
  -3   5   6  192.83    5.40
  -3   5   6  187.94    4.78
  -3   5   6  186.93    6.05
  -3   5   6  181.77    4.64
   3  -5  -4  179.05    6.61
  -3  -5   4  173.89    4.91
  -3   5   4  175.26    5.50
  -3  -5   4  173.25    5.89
   3   5  -4  164.02    5.52
   3   5  -4  175.97    5.68
  -3  -5   4  171.58    5.05
   3   5  -4  164.63    4.14
  -3  -5   4  170.38    4.46
  -3   5   4  173.46    5.54
  -3   5   4  167.55    6.12
  -3   5   2  282.35    5.97
   3   5  -2  275.75    5.68
   3  -5  -2  292.25    8.72
  -3   5   2  263.97    6.03
  -3   5   2  261.72    7.44
  -3   5   2  284.07    6.05
  -3  -5   2  279.85    7.65
   3   5  -2  277.05    7.13
   3  -5  -2  284.39    7.07
  -3  -5   2  269.51    7.33
   3  -5  -2  264.73    6.35
   3   5  -2  302.24    8.06
  -3  -5   2  274.29    6.14
  -3   5   2  285.88    6.93
  -3   5   2  281.99    7.80
  -3   5   2  280.02    6.55
  -3  -5   0  121.35    4.84
   3   5   0  119.33    2.91
  -3   5   0  122.30    3.89
   3   5   0   98.54    3.43
   3  -5   0  116.13    5.21
  -3   5   0  119.65    3.04
  -3  -5   0  107.46    4.43
   3   5   0  110.94    3.61
   3  -5   0  123.48    4.41
   3  -5   0  120.02    3.89
   3   5   0  113.79    3.94
   3   5   0  112.27    3.65
   3   5   0  123.97    4.83
  -3  -5   0  117.34    3.17
   3  -5   0  121.23    3.43
   3  -5   0  120.02    3.53
  -3   5   0  123.47    3.31
  -3   5   0  111.57    3.85
  -3   5   0  117.45    3.61
   3   5   0  122.61    4.34
  -3   5  -2  146.07    4.60
  -3  -5  -2  145.56    5.58
  -3  -5  -2  149.54    4.30
   3   5   2  144.48    3.59
   3  -5   2  145.54    5.64
  -3   5  -2  142.35    3.60
  -3   5  -2  146.82    3.39
   3  -5   2  141.36    3.50
   3   5   2  147.10    3.68
   3   5   2  147.71    5.47
   3  -5   2  151.59    5.24
   3   5   2  133.95    4.47
   3   5   4  282.82    7.34
  -3  -5  -4  292.27    7.39
   3   5   4  284.77    6.40
  -3  -5  -4  288.90    8.92
   3   5   4  291.33    6.47
  -3  -5  -4  278.34    8.11
  -3   5  -4  296.48    6.37
  -3   5  -4  283.42    6.14
   3  -5   4  267.22    6.46
   3   5   4  282.08    6.76
   3   5   4  293.81    7.78
   3   5   4  288.38    8.53
   3   5   4  280.20    6.37
   3   5   4  285.16    8.25
   3   5   4  279.87    6.91
   3  -5   4  301.78    8.57
   3  -5   4  296.13    7.25
  -3   5  -4  303.88    7.01
   3  -5   4  280.79    8.21
  -3  -5  -6    7.72    2.03
  -3  -5  -6    7.38    2.97
  -3   5  -6    5.00    1.11
  -3   5  -6    7.11    1.35
   3  -5   6    8.04    1.23
   3   5   6    7.41    1.26
   3   5   6    9.67    2.34
   3   5   6    7.42    1.81
   3   5   6    7.92    1.90
   3  -5   6    6.12    1.62
   3   5   6    6.41    2.07
   3  -5   6    6.28    2.32
   3  -5   6    7.58    1.93
   3   5   6    6.56    1.63
   3  -5   6    8.58    2.54
  -3   5  -6    7.82    1.73
  -3  -5  -8  369.60   11.85
   3  -5   8  346.51    7.96
   3  -5   8  355.17    8.23
  -3   5  -8  358.79    7.84
  -3   5  -8  357.45    7.91
   3  -5   8  331.45    8.20
   3  -5   8  362.53    9.70
   3   5   8  341.36    9.82
   3   5   8  354.33    8.30
   3  -5   8  345.71    8.00
  -3   5  -8  366.31    8.90
   3  -5   8  363.95    9.18
   3   5   8  370.54   10.32
   3   5   8  368.11   11.36
   3   5   8  358.90    8.04
   3   5  10   31.29    3.09
   3   5  10   28.92    3.52
   3  -5  10   33.17    1.82
   3  -5  10   29.48    1.88
  -3   5 -10   29.95    1.84
  -3   5 -10   33.66    1.86
   3  -5  10   32.28    1.84
   3  -5  10   27.81    2.65
  -3   5 -10   32.88    2.48
  -3   5 -12   76.74    3.13
   3  -5  12   67.76    3.18
   3   5  12   78.81    4.01
   3   5  12   71.98    4.39
   3  -5  12   68.46    2.43
   3  -5  12   75.72    2.53
  -3   5 -12   75.00    2.49
   3  -5  14   29.39    1.92
   3   5  14   27.62    1.93
  -3   6  15   20.64    1.73
  -3  -6  15   14.78    1.49
   3   6 -15   17.65    1.45
   3   6 -15   16.40    1.95
  -3   6  15   16.65    1.30
   3   6 -13   18.94    2.06
   3   6 -13   15.61    2.60
  -3   6  13   20.45    2.41
  -3   6  13   20.28    1.74
  -3   6  13   22.27    2.20
  -3  -6  13   18.24    2.05
  -3   6  13   19.04    2.84
  -3   6  13   15.02    2.00
   3   6 -11   98.30    3.80
   3  -6 -11  111.10    4.82
   3   6 -11  106.62    5.45
   3   6 -11  109.23    3.63
  -3   6  11  107.80    5.06
  -3   6  11  103.55    3.65
  -3  -6  11  101.96    3.68
  -3  -6  11  102.02    4.98
  -3  -6  11  103.55    4.01
  -3   6  11  102.77    3.92
  -3   6  11  106.57    4.30
  -3   6  11  108.71    5.88
  -3   6   9  397.28    8.80
   3  -6  -9  417.54   11.45
   3   6  -9  403.72    9.58
   3   6  -9  387.64   11.53
   3   6  -9  409.81    9.10
   3   6  -9  399.87    8.82
  -3   6   9  414.00   11.25
  -3   6   9  404.36    9.23
  -3  -6   9  406.03   11.22
  -3  -6   9  410.77    9.49
  -3  -6   9  407.93   11.13
  -3  -6   9  390.44    9.55
  -3   6   9  422.38    9.49
  -3   6   9  393.90   10.77
  -3   6   9  407.19   10.07
  -3   6   9  408.29   12.43
  -3   6   7  167.43    5.19
  -3   6   7  168.06    4.40
   3  -6  -7  184.78    6.59
   3  -6  -7  185.52    7.45
  -3  -6   7  172.15    5.51
   3   6  -7  170.06    4.91
   3   6  -7  167.97    6.37
   3  -6  -7  179.79    6.75
   3   6  -7  165.66    4.44
  -3   6   7  178.77    6.23
  -3   6   7  168.55    4.70
  -3  -6   7  165.24    4.29
  -3  -6   7  165.13    6.12
  -3  -6   7  169.41    6.01
  -3  -6   7  171.93    5.00
  -3   6   7  176.11    4.82
  -3  -6   7  172.39    5.77
  -3   6   7  172.03    6.13
  -3   6   7  169.07    5.53
  -3   6   7  165.73    7.11
  -3   6   5   47.29    1.99
   3  -6  -5   54.77    4.22
  -3   6   5   44.19    2.53
   3   6  -5   46.69    3.16
   3   6  -5   44.96    1.98
  -3   6   5   47.85    3.09
  -3   6   5   44.00    2.05
  -3  -6   5   47.81    2.81
  -3   6   5   46.38    2.14
  -3   6   5   47.61    2.70
  -3   6   5   47.68    3.28
  -3   6   5   50.43    3.78
  -3   6   5   50.65    2.96
  -3   6   3  194.09    4.85
   3   6  -3  202.30    6.32
   3   6  -3  200.37    4.93
  -3   6   3  202.92    4.80
   3   6  -3  211.45    5.36
   3  -6  -3  214.83    7.80
  -3   6   3  187.68    4.93
  -3  -6   3  212.44    5.89
  -3   6   3  200.66    5.65
  -3   6   3  208.71    6.48
  -3   6   3  203.96    6.93
  -3   6   3  209.30    5.59
   3   6  -3  194.28    6.07
  -3  -6   3  210.17    6.72
   3  -6  -3  190.03    5.78
  -3   6   1   28.98    1.54
   3   6  -1   27.70    1.41
  -3   6   1   28.50    1.60
   3   6  -1   24.67    2.19
   3  -6  -1   32.90    3.41
  -3   6   1   27.78    1.87
   3   6  -1   27.26    2.61
  -3  -6   1   28.16    3.07
   3  -6  -1   25.96    2.55
   3  -6  -1   27.93    2.14
  -3  -6   1   29.76    2.55
  -3   6   1   25.98    2.79
   3   6  -1   29.33    2.34
  -3   6   1   30.42    2.51
  -3   6  -1   48.87    2.59
   3   6   1   51.71    3.36
   3   6   1   50.69    2.89
  -3   6  -1   51.95    1.98
   3   6   1   46.58    2.93
  -3  -6  -1   52.63    3.59
  -3   6  -1   51.66    2.78
   3  -6   1   50.35    3.80
   3   6   1   43.37    2.45
   3   6   1   46.41    3.31
   3  -6   1   48.00    2.57
   3   6   1   49.39    2.44
  -3  -6  -1   50.91    3.33
   3  -6   1   50.00    3.27
   3   6   3   40.93    2.74
  -3   6  -3   39.79    2.64
  -3  -6  -3   37.84    2.37
  -3  -6  -3   34.76    3.46
   3   6   3   37.58    1.91
   3  -6   3   38.23    3.37
   3   6   3   39.92    2.34
  -3   6  -3   39.50    1.86
   3   6   3   38.24    2.29
   3   6   3   39.63    2.61
   3   6   3   41.71    3.03
   3   6   3   39.85    1.93
   3   6   3   42.15    2.46
   3   6   3   45.94    3.32
   3  -6   3   43.67    2.48
  -3   6  -3   41.30    2.18
   3  -6   3   38.30    3.19
   3   6   5   22.23    2.65
  -3   6  -5   21.57    2.35
   3   6   5   23.55    1.82
  -3  -6  -5   24.96    3.46
   3   6   5   26.20    2.20
  -3   6  -5   23.02    1.71
  -3   6  -5   23.24    1.48
   3  -6   5   24.26    1.66
   3   6   5   23.20    2.14
   3   6   5   24.10    2.53
   3   6   5   24.24    2.95
   3   6   5   24.90    1.70
   3   6   5   25.81    2.16
   3   6   5   20.39    2.71
   3  -6   5   22.30    2.21
   3  -6   5   24.39    3.00
   3  -6   5   27.95    2.40
  -3   6  -5   24.66    2.14
  -3  -6  -7    6.46    3.18
  -3   6  -7    5.95    1.40
   3  -6   7    6.24    1.40
  -3   6  -7    5.65    1.23
   3  -6   7    6.53    1.37
   3  -6   7    6.41    1.26
   3   6   7    4.85    2.08
   3  -6   7    2.79    1.55
   3   6   7    7.49    1.34
   3   6   7    6.57    2.61
   3   6   7    7.28    2.16
   3   6   7    5.87    1.65
   3  -6   7    5.98    2.06
   3  -6   7    6.55    2.56
  -3   6  -7    6.52    1.81
   3  -6   9   18.16    1.62
  -3   6  -9   19.54    1.57
  -3   6  -9   20.33    1.61
   3  -6   9   18.36    1.56
   3   6   9   17.70    2.46
   3  -6   9   18.95    1.59
   3  -6   9   17.94    2.40
  -3   6  -9   15.56    2.11
   3   6   9   23.15    2.79
   3   6   9   21.57    3.20
  -3   6 -11   38.28    2.48
   3  -6  11   41.66    2.74
   3  -6  11   39.24    1.89
  -3   6 -11   40.91    1.90
   3   6  11   42.34    3.16
   3   6  11   41.10    3.76
   3  -6  13   27.20    1.83
  -3   6 -13   28.82    1.71
   3  -6  13   33.43    1.36
   3  -6  13   34.23    2.30
   3   6  13   33.98    2.69
   3   6  13   36.88    2.29
  -3   7  14   34.16    1.75
  -3  -7  14   34.97    1.98
   3   7 -14   38.69    1.93
   3   7 -14   34.51    2.63
   3   7 -12   12.95    1.79
  -3   7  12   14.02    2.23
   3   7 -12   14.19    2.53
  -3   7  12   12.67    1.58
  -3  -7  12   13.74    2.19
  -3  -7  12   14.16    1.45
  -3  -7  12   13.56    1.88
  -3   7  12   15.69    2.07
  -3   7  12   14.52    2.07
  -3   7  12   13.27    2.82
   3   7 -10   24.09    2.21
   3   7 -10   24.82    3.10
  -3   7  10   23.64    2.80
  -3   7  10   25.36    1.95
  -3  -7  10   22.71    1.95
  -3  -7  10   20.79    2.79
  -3  -7  10   19.37    2.20
  -3   7  10   23.79    2.25
  -3  -7  10   23.42    2.77
  -3   7  10   24.39    2.97
  -3   7  10   24.89    3.58
  -3   7  10   19.20    2.55
   3   7  -8  415.93    9.55
   3   7  -8  385.71   11.44
  -3  -7   8  392.29   10.27
  -3   7   8  406.17   11.29
  -3   7   8  409.14    9.32
   3  -7  -8  404.59   11.49
  -3   7   8  404.84    8.93
  -3  -7   8  402.57    8.84
  -3  -7   8  404.14   11.26
  -3  -7   8  407.24   11.08
  -3  -7   8  402.98    9.54
  -3  -7   8  420.86   10.72
  -3   7   8  415.67    9.37
  -3   7   8  414.75   11.17
  -3   7   8  411.30   10.26
  -3   7   8  402.25   12.55
  -3  -7   6  290.33    8.14
   3   7  -6  296.13    7.13
   3   7  -6  280.74    8.75
  -3   7   6  289.73    7.00
  -3   7   6  297.66    7.31
  -3   7   6  296.75    6.77
   3  -7  -6  321.49   10.73
  -3  -7   6  283.31    8.31
  -3  -7   6  297.42    7.23
  -3  -7   6  287.73    8.32
  -3   7   6  291.85    6.93
  -3   7   6  294.09    8.77
  -3   7   6  278.95    7.83
  -3   7   6  305.67    8.01
  -3   7   6  286.33    9.82
   3   7  -4   21.86    1.62
   3   7  -4   24.17    2.43
  -3   7   4   19.41    1.74
  -3  -7   4   21.97    2.13
  -3   7   4   23.53    2.29
  -3   7   4   26.65    2.33
  -3   7   4   20.54    2.76
   3   7  -4   24.08    2.78
  -3   7   4   20.13    3.02
  -3  -7   4   21.72    1.67
  -3   7   4   19.94    1.60
   3   7  -4   24.17    2.53
   3  -7  -4   23.35    3.56
  -3  -7   4   21.81    2.25
  -3   7   4   23.02    2.21
   3   7  -2  217.64    5.37
   3   7  -2  222.66    6.81
  -3  -7   2  221.45    6.47
  -3   7   2  208.87    5.15
   3   7  -2  218.72    5.67
   3  -7  -2  239.09    8.77
  -3   7   2  201.21    5.19
  -3   7   2  208.77    6.92
  -3   7   2  200.49    5.80
   3   7  -2  208.93    6.35
  -3   7   2  205.15    7.14
  -3   7   2  214.80    6.00
  -3  -7   2  210.20    7.01
   3  -7  -2  204.37    6.51
  -3   7   0   94.67    2.94
   3   7   0   92.45    2.79
   3   7   0   81.47    3.32
   3  -7   0  102.46    5.59
  -3   7   0   92.17    3.02
   3   7   0   95.56    3.36
   3   7   0   95.48    4.46
  -3  -7   0   96.12    4.73
   3  -7   0   99.36    4.57
   3  -7   0   88.90    3.80
  -3   7   0   92.16    4.56
   3   7   0  100.37    4.41
  -3   7   0   94.75    3.70
   3   7   0   89.21    3.95
  -3   7  -2   13.90    2.07
  -3   7  -2   18.28    2.83
   3   7   2   15.68    2.32
   3   7   2   17.52    1.45
  -3   7  -2   16.11    2.08
  -3  -7  -2   15.96    2.93
   3   7   2   13.34    2.11
   3  -7   2   15.41    2.75
  -3   7  -2   15.90    1.48
   3   7   2   13.82    1.90
   3   7   2   16.30    2.09
   3   7   2   18.23    2.38
   3   7   2   18.12    1.88
   3   7   2   17.87    2.52
   3  -7   2   14.99    1.78
  -3   7  -2   19.00    1.67
   3  -7   2   13.57    2.63
  -3   7  -4   32.57    2.91
   3   7   4   42.38    3.15
  -3  -7  -4   42.23    3.96
   3   7   4   37.61    2.08
  -3   7  -4   39.00    2.86
   3   7   4   38.22    2.59
  -3   7  -4   39.22    1.98
   3  -7   4   33.84    1.90
   3   7   4   37.30    2.48
   3   7   4   37.86    2.97
   3   7   4   39.38    3.49
   3   7   4   32.84    2.00
   3   7   4   33.63    3.19
   3   7   4   39.71    2.45
   3  -7   4   36.03    2.70
   3  -7   4   36.33    2.53
   3  -7   4   37.52    3.56
  -3  -7  -4   35.40    3.52
  -3   7  -4   39.93    2.34
   3  -7   4   38.13    3.52
   3   7   6   34.21    3.11
  -3  -7  -6   33.01    3.97
   3   7   6   28.14    2.40
  -3   7  -6   30.92    1.85
   3  -7   6   27.39    1.86
   3   7   6   33.25    2.42
   3   7   6   29.09    2.83
   3   7   6   33.67    3.44
   3   7   6   33.47    2.04
   3   7   6   29.07    2.36
   3  -7   6   27.69    2.42
   3   7   6   32.19    3.23
   3  -7   6   25.39    3.25
   3  -7   6   30.57    2.56
  -3   7  -6   28.68    2.28
   3  -7   6   39.36    3.56
   3  -7   8   15.90    1.57
   3  -7   8   12.47    1.38
  -3   7  -8   14.62    1.44
   3  -7   8   12.45    1.50
   3  -7   8   15.19    2.14
   3   7   8   10.05    2.34
   3  -7   8   12.39    1.43
  -3   7  -8   12.27    1.92
   3  -7   8   14.38    2.32
   3   7   8   14.01    1.78
   3  -7   8   14.34    2.70
   3   7   8   14.39    2.36
   3   7   8   14.74    3.00
   3  -7  10   37.04    1.89
   3  -7  10   40.66    2.69
  -3   7 -10   31.28    2.26
   3  -7  10   36.58    1.85
  -3   7 -10   35.75    1.68
   3   7  10   41.40    3.14
   3   7  10   33.55    3.41
  -3   7 -12   12.70    1.47
   3  -7  12   11.83    1.59
   3  -7  12   13.62    1.02
   3   7  12   14.15    2.25
   3   7  12   16.53    1.80
   3   8 -13    9.75    1.83
  -3   8  13    8.77    1.19
   3   8 -13   10.93    1.36
  -3  -8  13    8.56    1.38
  -3   8  13   12.92    1.69
  -3   8  13   10.64    1.66
   3   8 -11    3.68    2.02
  -3   8  11    6.18    1.42
   3   8 -11    6.66    2.11
   3   8 -11    6.23    1.53
  -3  -8  11    7.58    1.38
  -3  -8  11    7.47    1.96
  -3  -8  11    7.36    1.71
  -3   8  11    9.00    1.84
  -3   8  11    9.06    2.75
  -3   8  11    7.85    2.03
  -3   8   9   48.83    2.28
   3   8  -9   32.28    3.09
  -3   8   9   46.40    2.43
   3   8  -9   42.00    2.50
   3   8  -9   43.66    3.56
  -3  -8   9   43.74    3.47
  -3  -8   9   42.93    2.53
  -3   8   9   46.19    2.64
  -3  -8   9   48.88    3.44
  -3  -8   9   47.49    2.63
  -3   8   9   42.66    3.13
  -3   8   9   45.39    4.35
  -3   8   7   85.04    3.89
  -3   8   7   88.44    3.09
   3   8  -7   79.36    3.81
  -3   8   7   89.43    3.28
  -3  -8   7   79.23    4.02
   3   8  -7   80.98    3.18
   3  -8  -7   74.36    4.75
   3   8  -7   70.39    4.32
  -3  -8   7   77.26    4.22
  -3  -8   7   81.79    4.41
  -3  -8   7   83.25    3.27
  -3  -8   7   83.89    4.28
  -3   8   7   89.16    4.78
  -3   8   7   76.51    3.93
  -3   8   7   78.82    5.15
   3   8  -5  397.28    9.31
  -3  -8   5  424.41   10.95
  -3  -8   5  412.49   10.95
  -3   8   5  416.57    9.58
  -3   8   5  426.14   11.58
  -3   8   5  421.11   10.34
  -3   8   5  446.49   10.64
  -3   8   5  421.19   12.52
   3   8  -5  426.06   11.27
  -3   8   5  426.74    9.34
   3   8  -5  470.81   10.10
   3  -8  -5  450.12   13.99
  -3   8   5  446.35    9.76
  -3  -8   3   29.62    3.51
  -3   8   3   32.48    2.63
   3   8  -3   35.60    3.05
  -3   8   3   25.23    2.47
  -3   8   3   28.71    3.29
  -3   8   3   27.22    3.28
  -3   8   3   29.90    1.92
   3   8  -3   29.56    2.66
   3  -8  -3   28.53    3.88
  -3  -8   3   29.44    2.65
  -3   8   3   33.79    2.43
   3   8  -3   30.43    2.58
  -3  -8   1  468.14   12.11
   3   8  -1  482.09   10.28
   3   8  -1  447.35   11.84
  -3   8   1  481.37   12.27
   3   8  -1  469.14   11.46
  -3   8   1  468.35   10.97
  -3  -8   1  469.44   11.53
  -3   8   1  452.73    9.92
   3  -8  -1  468.68   14.11
   3   8  -1  469.63   10.28
  -3   8   1  433.51    9.78
  -3  -8  -1  137.19    5.90
   3  -8   1  144.22    5.91
   3  -8   1  131.52    3.78
   3   8   1  134.78    5.65
   3   8   1  146.81    4.44
  -3   8  -1  143.76    5.93
  -3   8  -1  139.43    4.92
   3   8   1  140.84    5.25
   3   8   1  138.15    3.91
  -3   8  -1  135.65    4.07
   3  -8   1  140.89    6.84
   3   8   1  140.81    4.43
  -3  -8  -3  173.77    7.12
   3   8   3  182.77    4.71
  -3   8  -3  164.68    5.95
   3   8   3  182.38    5.09
  -3   8  -3  178.61    4.60
   3  -8   3  165.60    4.59
   3   8   3  158.78    6.58
   3   8   3  166.62    4.97
   3   8   3  170.22    5.14
   3   8   3  168.46    6.64
   3  -8   3  174.48    6.82
  -3   8  -3  176.80    6.63
   3   8   3  172.32    5.97
  -3   8  -3  170.73    4.82
  -3   8  -3  163.60    5.67
  -3   8  -5   47.06    3.73
   3   8   5   51.95    3.51
  -3  -8  -5   52.33    4.40
   3   8   5   52.50    2.48
   3   8   5   49.92    2.86
  -3   8  -5   53.07    2.31
   3  -8   5   46.03    2.28
   3   8   5   50.66    2.72
   3   8   5   52.50    3.64
   3   8   5   50.39    3.96
   3   8   5   52.46    2.81
   3  -8   5   51.67    3.15
  -3   8  -5   45.92    2.62
   3  -8   5   43.79    4.02
   3  -8   5   48.00    2.87
   3  -8   5   53.50    4.07
   3  -8   7   61.58    2.57
  -3   8  -7   59.81    2.38
   3  -8   7   56.64    2.56
   3   8   7   55.46    3.93
   3  -8   7   58.49    3.33
   3  -8   7   65.35    2.55
  -3   8  -7   56.85    2.86
   3  -8   7   66.92    4.15
   3  -8   7   57.20    3.15
  -3  -8  -7   58.31    4.26
   3  -8   7   68.86    4.24
   3   8   9   21.00    3.04
   3   8   9   21.16    2.52
   3   8   9   15.88    1.67
   3  -8   9   21.66    1.54
  -3   8  -9   21.32    1.95
   3  -8   9   19.76    2.16
   3  -8   9   20.20    1.47
  -3   8  -9   18.77    1.38
   3  -8  11   11.99    1.00
   3   8  11   12.42    1.71
   3   8  11   11.79    2.24
  -3   8 -11   10.82    1.37
   3  -8  11    8.19    1.48
   3   9 -12   23.61    1.62
   3   9 -12   28.33    2.25
  -3  -9  12   35.47    2.24
  -3  -9  12   27.07    1.68
  -3   9  12   34.06    2.15
   3   9 -10   29.15    2.42
  -3   9  10   35.37    2.01
   3   9 -10   27.99    2.70
   3   9 -10   30.86    1.97
  -3  -9  10   31.21    2.77
  -3  -9  10   31.71    2.01
  -3  -9  10   35.68    2.87
  -3   9  10   33.71    2.26
  -3  -9  10   31.46    2.05
  -3   9  10   36.59    2.60
   3   9  -8    0.46    1.80
  -3  -9   8   -0.23    1.70
  -3  -9   8    0.18    1.93
  -3  -9   8    1.91    2.17
  -3   9   8    2.73    2.75
  -3   9   8    1.18    2.01
  -3   9   8    0.24    2.55
  -3   9   6   25.40    2.67
  -3   9   6   24.06    1.87
   3   9  -6   22.25    2.65
  -3  -9   6   21.38    2.67
  -3  -9   6   18.60    2.32
  -3  -9   6   18.01    2.49
  -3  -9   6   25.85    2.85
   3   9  -6   22.91    3.07
  -3   9   6   21.20    3.18
  -3   9   6   20.40    2.48
  -3   9   6   23.53    2.62
  -3   9   6   24.46    3.62
  -3  -9   4  260.26    7.96
  -3   9   4  253.42    6.34
   3   9  -4  274.98    6.96
  -3   9   4  254.72    6.58
  -3   9   4  253.50    8.45
   3   9  -4  276.71    8.10
  -3   9   4  265.88    7.46
  -3   9   4  260.02    9.13
  -3   9   4  249.06    7.03
  -3  -9   4  246.81    7.69
   3  -9  -2  503.10   15.44
   3   9  -2  498.48   11.11
  -3   9   2  506.24   10.75
  -3  -9   2  506.70   12.48
  -3   9   2  503.96   10.71
  -3   9   2  513.92   13.18
   3   9  -2  493.28   12.34
  -3   9   2  492.60   11.80
   3   9  -2  466.02   12.38
   3   9  -2  486.23   10.73
  -3  -9   0  171.78    6.71
   3  -9   0  174.09    6.74
   3   9   0  180.35    6.60
   3   9   0  179.89    5.10
   3   9   0  175.86    4.59
  -3   9   0  181.17    4.92
   3  -9   0  177.55    8.25
   3   9   0  167.12    5.21
  -3  -9   0  176.80    6.24
  -3   9   0  163.70    6.59
  -3   9   0  174.06    5.74
   3   9   0  169.36    6.09
   3  -9   2   23.62    3.21
  -3  -9  -2   21.90    3.34
   3   9   2   22.05    2.16
   3   9   2   23.81    2.97
   3   9   2   20.94    2.17
   3   9   2   23.91    2.85
  -3   9  -2   22.87    3.13
  -3   9  -2   22.88    1.99
   3   9   2   22.70    1.77
  -3  -9  -2   19.70    2.56
   3   9   2   19.29    2.51
  -3   9  -4   38.59    2.31
   3   9   4   39.75    2.19
   3   9   4   39.60    2.70
  -3  -9  -4   33.24    3.68
   3  -9   4   44.52    3.86
   3  -9   4   34.72    1.89
   3  -9   4   32.87    2.58
   3   9   4   35.84    3.53
   3   9   4   38.98    2.50
   3   9   4   40.74    2.51
   3   9   4   36.18    3.45
   3  -9   4   41.04    3.82
   3   9   4   38.05    3.13
  -3   9  -4   35.66    3.46
   3   9   6   22.01    3.14
   3  -9   6   21.95    2.18
   3   9   6   24.68    2.94
   3   9   6   21.66    2.10
   3  -9   6   25.82    1.69
   3  -9   6   24.20    3.08
   3  -9   6   27.04    3.21
   3  -9   8    7.20    1.05
   3   9   8    5.40    2.34
  -3   9  -8    4.09    1.35
   3  -9   8    6.40    1.06
   3  -9   8    5.36    1.49
   3   9   8    4.65    1.41
   3  -9   8    5.35    1.61
   3  -9   8    2.80    1.90
  -3   9  -8    2.23    1.35
   3  -9  10   10.15    1.00
  -3   9 -10    5.61    1.13
   3  -9  10    9.51    0.93
   3   9  10    8.93    2.07
  -3 -10  11   20.39    1.90
  -3  10  11   21.93    1.94
  -3 -10   9   10.27    1.98
  -3 -10   9    9.71    1.44
  -3 -10   9   12.76    1.96
   3  10  -9    8.82    1.77
  -3 -10   9    8.54    2.01
  -3  10   9   12.08    1.95
   3  10  -9    8.30    2.20
  -3 -10   7   33.65    2.82
  -3 -10   7   32.87    2.83
  -3 -10   7   33.84    2.80
  -3  10   7   33.97    2.00
   3  10  -7   36.62    2.62
  -3 -10   7   33.60    2.91
   3  10  -7   34.66    3.17
  -3  10   7   35.06    3.34
  -3  10   7   32.87    2.65
  -3 -10   5    8.02    2.25
  -3 -10   5    6.19    1.77
  -3 -10   5    6.64    2.31
   3  10  -5    9.82    2.24
  -3  10   5    6.71    2.17
  -3  10   5    6.65    1.51
  -3  10   5    7.95    1.91
  -3  10   5    8.75    2.16
  -3  10   3  325.71    7.60
   3  10  -3  319.36    7.97
  -3  10   3  329.09    7.67
  -3 -10   3  316.82    9.13
  -3  10   3  314.71    9.70
   3  10  -3  332.81    9.22
  -3  10   1   98.69    3.46
   3  10  -1   98.42    3.89
   3  10  -1   97.71    3.52
   3  10  -1   92.72    4.57
   3 -10  -1   97.30    4.74
  -3  10   1  102.59    5.12
   3  10  -1  101.38    4.67
   3  10   1  112.24    3.78
   3  10   1  109.55    5.08
   3  10   1  107.30    3.91
   3 -10   1  105.49    5.22
  -3  10  -1  106.65    5.18
   3  10   1  111.60    4.85
  -3  10  -1  111.76    3.69
   3  10   1  109.19    4.08
   3  10   3   20.86    2.86
   3  10   3   24.42    2.17
   3 -10   3   28.88    3.20
   3 -10   3   28.40    3.42
  -3  10  -3   23.65    1.96
   3  10   3   21.70    2.43
  -3  10  -5   34.10    2.09
   3  10   5   34.11    2.39
   3 -10   5   30.92    3.18
   3 -10   5   35.30    2.41
   3  10   5   29.29    3.03
   3 -10   5   33.20    1.86
   3 -10   5   34.58    3.36
   3  10   5   34.12    2.93
  -3  10  -7    1.41    1.26
   3  10   7    1.10    1.34
   3 -10   7    1.90    1.80
   3 -10   7    1.59    0.89
   3 -10   7    1.36    1.29
   3 -10   7    0.89    0.86
   3 -10   9   10.35    0.95
   3 -10   9   11.22    0.93
  -3  10  -9    9.80    1.10
  -3 -11  10    5.20    1.23
  -3 -11  10    5.37    0.78
  -3 -11  10    4.64    0.78
   3  11 -10    2.55    1.31
  -3 -11   8    5.58    1.67
  -3 -11   8    6.93    1.28
  -3 -11   8    5.48    1.47
  -3  11   8    6.41    1.68
   3  11  -8    6.29    1.88
   3  11  -8    8.00    1.59
  -3 -11   6   25.26    2.24
  -3 -11   6   27.66    2.48
  -3  11   6   29.23    3.11
   3  11  -6   25.99    2.60
  -3  11   6   26.34    2.21
  -3 -11   6   24.43    2.42
  -3  11   6   28.84    1.74
   3  11  -6   29.12    2.26
  -3 -11   4   84.98    4.14
  -3 -11   4   83.60    3.84
  -3 -11   4   89.08    4.09
  -3  11   4  107.18    3.43
  -3  11   4   95.34    3.16
   3  11  -4   93.24    3.60
  -3  11   4   92.16    4.72
   3  11  -4  101.38    4.36
  -3  11   2  129.99    3.86
  -3 -11   2  122.29    4.88
   3 -11  -2  119.54    5.27
  -3  11   2  130.25    5.58
   3  11  -2  132.47    5.11
  -3 -11   0   69.19    3.65
   3 -11   0   72.34    3.89
   3  11   0   71.74    2.91
   3  11   0   63.24    3.64
   3 -11   0   74.94    4.38
  -3  11   0   72.11    4.16
   3  11   0   75.14    3.89
  -3  11  -2   44.47    2.24
   3  11   2   40.89    2.60
   3 -11   2   44.18    3.32
   3 -11   2   42.14    2.43
   3  11   2   35.02    3.04
   3  11   2   42.61    2.36
   3 -11   2   42.72    3.54
  -3  11  -2   43.38    3.26
   3  11   2   44.26    3.09
  -3  11  -4   49.00    2.25
   3  11   4   53.71    2.59
   3 -11   4   45.30    3.26
   3 -11   4   46.01    3.42
   3 -11   4   46.93    2.50
   3  11   4   51.74    2.54
   3 -11   4   51.94    2.09
   3  11   4   54.06    3.13
   3  11   6   21.77    1.81
  -3  11  -6   18.76    1.45
   3  11   6   16.38    1.59
   3 -11   6   16.99    1.77
   3 -11   6   17.92    1.25
  -3  11  -8   45.81    1.61
   3 -11   8   46.39    1.58
   3 -11   8   50.92    1.53
   3  12  -7   63.68    2.71
   3  12  -7   59.09    2.11
  -3 -12   7   55.02    2.59
  -3 -12   7   58.70    2.15
  -3  12   5   22.81    2.55
   3  12  -5   20.30    2.13
  -3  12   5   19.43    1.39
   3  12  -5   18.83    1.84
  -3 -12   5   17.52    1.81
  -3 -12   5   15.97    1.62
  -3  12   3   23.31    2.65
   3  12  -3   23.19    2.35
  -3  12   3   21.01    1.58
   3  12  -3   20.73    2.01
  -3 -12   3   23.65    2.10
  -3  12   1    1.74    2.05
   3  12  -1    2.15    1.82
   3 -12  -1    2.00    1.83
  -3 -12   1    5.32    1.66
   3  12  -1    3.15    1.84
  -3  12   1    1.82    1.21
  -3  12  -1   24.47    2.38
   3  12   1   20.80    2.20
   3 -12   1   20.67    2.50
  -3  12  -1   22.30    1.56
   3  12   1   22.04    2.05
   3  12   1   18.12    1.57
   3  12   3    4.54    1.78
   3  12   3    2.60    1.18
   3  12   3    4.48    1.59
  -3  12  -3    2.93    1.10
   3 -12   3    3.54    0.82
   3  12   5   -0.03    1.04
   3 -12   5    0.46    0.66
   3 -12   5    1.52    1.02
   3  12   5    1.33    1.30
  -3  12  -5    0.12    0.90
  -3 -13   4   43.00    1.69
  -3  13   4   54.55    1.64
   3  13  -4   40.62    1.76
  -3  13   4   55.01    2.63
  -3 -13   2    4.92    0.87
   3  13  -2    5.24    1.37
  -3  13   2    7.38    0.98
  -3  13   2    7.67    1.64
   3  13  -2    3.97    1.41
   3 -13   0    7.88    0.70
   3  13   0    8.01    1.51
   3  13   0    7.18    1.37
  -3  13   0    9.22    1.01
  -3  13  -2   20.86    1.12
   3  13   2   18.54    1.43
  -4   0  16  245.93    5.70
  -4   0  16  254.59    5.89
   4   0 -16  242.69    5.79
   4   0 -14  137.29    5.48
   4   0 -14  128.75    5.40
  -4   0  12   24.87    2.13
   4   0 -12   32.07    1.90
  -4   0  12   31.33    2.11
   4   0 -12   29.96    2.87
   4   0 -10   14.84    1.46
   4   0 -10   15.78    2.42
   4   0 -10   14.88    2.02
  -4   0  10   17.06    3.07
   4   0  -8   58.97    3.34
   4   0  -8   50.06    2.94
  -4   0   8   52.89    2.77
  -4   0   6 1274.74   25.41
  -4   0   6 1171.23   23.26
  -4   0   6 1236.35   23.23
   4   0  -6 1215.70   22.87
  -4   0   6 1230.12   23.88
  -4   0   6 1283.88   23.41
  -4   0   6 1203.20   23.53
   4   0  -6 1233.98   24.87
   4   0  -6 1233.90   24.48
  -4   0   4 1760.66   34.97
  -4   0   4 1752.85   32.91
  -4   0   4 1735.91   33.62
  -4   0   4 1809.73   32.97
  -4   0   4 1769.22   33.14
   4   0  -4 1766.24   34.36
  -4   0   2  431.66    8.37
  -4   0   2  453.19    9.66
  -4   0   2  442.94    8.87
   4   0  -2  440.56    8.75
  -4   0   2  472.62    8.84
   4   0  -2  436.83   10.21
  -4   0   2  449.15   10.72
   4   0  -2  447.14    8.80
  -4   0   2  450.99    9.60
   4   0  -2  439.66   10.48
   4   0   0  557.73   11.29
  -4   0   0  589.05   12.06
  -4   0   0  584.67   11.17
  -4   0   0  580.03   11.25
   4   0   0  574.79   11.11
  -4   0   0  568.47   12.95
   4   0   0  576.18   12.42
  -4   0   0  582.00   12.56
   4   0   0  580.38   12.69
  -4   0  -2  447.65    9.38
   4   0   2  430.19    8.48
  -4   0  -2  426.71    8.42
   4   0   2  409.83    8.48
   4   0   2  430.64    8.74
  -4   0  -2  426.50    9.14
   4   0   2  413.92    8.41
   4   0   2  403.98    7.97
   4   0   2  427.99    8.68
   4   0   2  404.33    8.53
  -4   0  -2  418.71    9.83
   4   0   2  418.67   10.08
  -4   0  -2  413.95    9.93
   4   0   4   31.42    1.78
   4   0   4   31.86    1.36
  -4   0  -4   30.39    1.40
   4   0   4   29.34    1.20
  -4   0  -6  102.91    4.52
  -4   0  -6  109.12    3.63
   4   0   6  103.52    3.61
   4   0   6  101.82    2.79
   4   0   6  100.24    3.19
   4   0   6  102.24    3.40
  -4   0  -6  100.26    2.95
   4   0   6  102.63    2.93
   4   0   8   12.04    1.66
   4   0   8   14.97    1.23
   4   0   8   15.04    1.62
  -4   0  -8   13.76    1.97
   4   0   8   14.74    1.32
  -4   0  -8   13.65    1.32
   4   0   8   13.59    1.98
  -4   0  -8   14.58    1.89
   4   0  10    2.28    2.18
   4   0  10    5.16    2.07
  -4   0 -10    4.63    1.66
   4   0  10    3.32    1.43
   4   0  12   19.70    2.82
   4   0  12   27.92    2.75
  -4   0 -12   25.48    2.06
   4   0  14    1.81    1.33
  -4   0 -14    4.50    0.87
  -4   0 -14    1.55    0.77
  -4  -1  17    7.08    1.04
  -4   1  17    8.10    0.96
   4   1 -17    8.74    1.00
   4  -1 -17    8.32    1.03
  -4  -1  15   38.26    2.18
  -4   1  15   36.89    2.09
   4   1 -15   35.52    2.60
   4  -1 -15   32.67    2.79
  -4   1  15   41.34    2.34
   4   1 -15   37.13    2.71
   4  -1 -15   39.42    2.79
   4   1 -15   37.69    1.88
  -4  -1  13   26.30    2.18
  -4   1  13   30.18    2.18
   4   1 -13   29.66    2.02
   4   1 -13   25.99    3.28
   4  -1 -13   38.59    3.07
  -4  -1  13   33.87    2.25
  -4   1  13   29.92    2.43
   4   1 -13   36.78    3.06
   4  -1 -13   34.64    2.98
   4   1 -13   34.12    1.98
   4  -1 -11   30.29    3.09
   4   1 -11   36.84    3.43
   4   1 -11   33.91    2.16
   4  -1 -11   38.13    2.95
   4   1 -11   36.66    2.03
  -4   1  11   29.16    2.13
  -4  -1  11   36.06    2.32
   4   1 -11   31.75    2.74
  -4   1  11   31.52    3.51
   4  -1  -9  325.54    8.80
   4   1  -9  325.74    9.42
   4   1  -9  321.45    7.08
  -4  -1   9  326.12    7.20
  -4   1   9  306.97    7.26
  -4  -1   9  348.15    7.56
   4   1  -9  331.96    8.90
  -4   1   9  317.50    7.85
  -4   1   9  303.36    9.94
  -4  -1   7  252.62    7.70
  -4   1   7  282.13    6.42
   4   1  -7  269.76    5.88
  -4   1   7  269.96    5.96
  -4   1   7  261.46    5.93
  -4  -1   7  277.56    7.34
   4   1  -7  282.33    7.88
   4   1  -7  266.16    7.26
   4  -1  -7  276.39    7.38
   4  -1  -7  292.94    7.57
  -4   1   7  260.70    6.93
  -4   1   5  106.56    3.18
  -4  -1   5  113.98    4.60
  -4   1   5  113.26    4.49
  -4   1   5  123.75    3.59
  -4   1   5  114.68    3.15
  -4  -1   5  111.84    3.12
  -4   1   5  114.98    3.03
   4   1  -5  112.12    2.84
  -4   1   5  119.77    2.83
  -4   1   5  106.57    2.74
  -4  -1   5  114.05    3.17
  -4  -1   5  112.05    3.87
  -4   1   5  115.41    3.21
  -4  -1   5  117.25    3.38
   4   1  -5  113.47    4.25
   4  -1  -5  118.57    4.57
   4  -1  -5  114.04    4.08
   4   1  -5  108.60    3.69
   4   1  -3 2310.39   43.11
   4  -1  -3 2313.73   41.90
  -4   1   3 2358.03   43.46
  -4   1   3 2306.78   42.14
  -4   1   3 2216.19   40.81
   4  -1  -3 2261.36   41.19
  -4   1   3 2287.60   41.36
  -4  -1   3 2299.52   41.40
  -4   1   3 2279.59   41.86
  -4   1   3 2258.26   41.00
   4   1  -3 2269.52   41.35
  -4   1   3 2148.50   40.87
  -4   1   3 2268.82   41.24
  -4   1   3 2220.58   40.81
  -4  -1   3 2383.67   42.20
  -4  -1   3 2271.29   41.37
  -4  -1   3 2315.87   41.67
  -4   1   3 2288.06   41.55
  -4   1   3 2111.86   40.83
  -4  -1   3 2286.29   42.42
   4   1  -3 2131.61   42.71
   4   1  -3 2362.02   41.94
   4  -1  -3 2288.97   43.31
   4   1  -1    6.84    0.64
  -4  -1   1    8.73    1.46
  -4   1   1    7.05    1.01
  -4   1   1    7.04    1.41
  -4  -1   1    7.66    1.05
   4  -1  -1    5.80    0.88
   4   1  -1    6.90    1.09
  -4   1   1    7.48    1.42
   4  -1  -1    6.33    0.87
  -4  -1   1    7.69    0.92
  -4   1   1    4.37    0.82
   4   1  -1    7.43    1.31
   4  -1  -1    7.12    1.88
   4   1  -1    5.68    2.21
  -4   1   1    5.28    1.93
  -4  -1   1    7.37    2.23
  -4   1   1    6.39    1.19
  -4   1   1    8.37    1.64
   4   1  -1    7.13    0.77
   4  -1  -1    8.79    1.98
   4   1  -1    5.76    1.00
   4   1   1   91.43    2.44
   4  -1   1   98.95    2.72
   4   1   1   94.43    2.67
   4   1   1   99.70    2.83
  -4  -1  -1  101.87    3.33
   4  -1   1   99.80    2.63
   4   1   1   99.35    2.57
  -4  -1  -1   97.41    2.48
  -4   1  -1   98.53    3.28
  -4   1  -1   98.50    2.61
   4   1   1   98.82    2.80
   4   1   1   97.91    2.46
   4   1   1   95.58    3.65
  -4   1  -1   94.63    3.85
   4  -1   1   97.13    3.83
  -4   1  -1   97.24    3.67
  -4  -1  -1  100.07    4.15
   4  -1   1  101.00    3.80
   4  -1   3 1183.29   21.85
   4   1   3 1170.78   22.21
   4  -1   3 1154.45   22.44
  -4  -1  -3 1171.40   22.84
   4   1   3 1165.95   21.79
   4  -1   3 1179.63   22.29
   4   1   3 1167.61   22.23
  -4  -1  -3 1198.34   22.12
  -4   1  -3 1185.73   22.12
   4   1   3 1163.47   22.37
   4  -1   3 1231.30   22.87
   4   1   3 1169.92   22.48
   4  -1   3 1149.58   23.26
   4  -1   3 1150.31   24.37
  -4  -1  -3 1119.28   23.82
  -4  -1  -5   79.97    4.12
  -4  -1  -5   77.44    3.09
  -4   1  -5   79.84    2.49
   4  -1   5   84.01    2.51
   4   1   5   77.00    2.24
  -4   1  -5   78.98    3.01
   4  -1   5   81.18    2.67
   4   1   5   77.86    2.61
   4  -1   5   74.23    2.74
   4   1   5   76.79    2.85
   4   1   5   77.17    3.46
   4  -1   5   77.75    3.10
  -4   1  -5   84.32    3.18
   4  -1   5   84.92    3.24
  -4  -1  -5   78.29    3.45
  -4  -1  -7    5.29    2.45
   4  -1   7    6.05    1.36
   4   1   7    4.24    1.41
   4  -1   7    6.01    0.92
   4   1   7    5.66    0.91
   4  -1   7    5.88    1.30
   4   1   7    5.45    1.32
   4  -1   7    5.81    1.08
  -4   1  -7    5.94    1.59
  -4   1  -7    5.73    1.06
   4  -1   7    7.01    1.79
  -4   1  -7    5.77    1.71
  -4  -1  -7    6.16    1.72
   4  -1   9    4.71    1.03
   4  -1   9    5.83    1.44
   4   1   9    7.05    1.51
   4   1   9    9.49    2.70
   4   1   9    9.07    2.22
   4  -1   9    3.99    1.87
  -4  -1  -9    6.55    1.67
  -4   1  -9    8.35    1.73
  -4   1  -9    6.97    1.91
  -4   1 -11    2.22    1.50
  -4  -1 -11    3.43    1.51
   4  -1  11    3.91    1.30
   4   1  13    1.84    1.86
   4  -1  13    2.18    1.65
   4   1  13    3.83    1.78
  -4   1 -13    3.05    1.02
  -4   1 -13    2.32    1.05
  -4  -2  16   81.11    2.80
  -4   2  16   82.49    2.70
   4   2 -16   82.82    2.67
   4   2 -16   85.37    2.52
  -4   2  16   85.20    2.85
  -4  -2  14   20.48    1.94
   4   2 -14   28.04    2.60
   4  -2 -14   27.50    2.58
   4   2 -14   18.89    1.78
   4   2 -14   23.35    2.95
   4  -2 -12   55.80    4.09
   4   2 -12   47.27    3.95
   4   2 -12   44.65    2.53
   4  -2 -12   50.71    3.42
   4   2 -12   43.68    3.07
   4   2 -12   48.66    2.34
  -4   2  12   42.45    2.44
   4   2 -12   47.14    3.45
  -4  -2  12   47.65    2.70
  -4   2  12   55.85    4.18
   4  -2 -10  408.11   10.65
   4   2 -10  403.98   11.41
  -4  -2  10  393.26    8.56
   4   2 -10  398.87    8.54
  -4  -2  10  400.27    8.85
   4   2 -10  386.83   10.39
  -4   2  10  379.18   11.68
  -4   2  10  381.03    9.18
   4  -2  -8   22.20    2.13
   4   2  -8   20.80    2.15
   4  -2  -8   24.21    2.12
   4   2  -8   25.03    2.84
  -4  -2   8   18.84    1.56
   4   2  -8   22.71    1.56
  -4   2   8   18.81    1.46
  -4  -2   8   23.25    1.64
  -4  -2   8   23.91    2.27
   4   2  -8   20.30    2.05
  -4   2   8   23.95    2.39
  -4   2   8   18.94    3.04
  -4  -2   6  301.23    8.64
   4  -2  -6  301.34    7.68
   4  -2  -6  310.78    7.68
   4   2  -6  300.66    7.54
   4  -2  -6  301.65    8.37
   4   2  -6  323.20    8.43
   4   2  -6  301.59    6.42
  -4   2   6  302.30    6.10
  -4   2   6  295.56    6.34
  -4  -2   6  301.96    7.75
  -4   2   6  301.40    6.62
  -4  -2   6  287.84    6.91
  -4  -2   6  284.30    6.81
   4   2  -6  297.10    7.50
  -4   2   6  280.62    9.11
   4   2  -4 1276.35   26.22
  -4  -2   4 1259.61   24.24
   4   2  -4 1260.85   23.98
   4   2  -4 1301.99   24.42
  -4   2   4 1322.28   24.17
  -4   2   4 1302.41   24.68
  -4   2   4 1287.89   24.00
  -4   2   4 1271.05   23.85
  -4  -2   4 1291.47   25.39
  -4  -2   4 1287.76   24.49
   4   2  -4 1319.25   25.02
  -4  -2   4 1324.59   24.75
  -4   2   4 1307.21   24.42
  -4  -2   4 1303.65   25.80
   4   2  -4 1306.47   26.05
   4   2  -4 1347.49   25.14
   4  -2  -4 1404.44   26.69
   4   2  -2   10.90    1.22
   4   2  -2   13.09    1.23
  -4   2   2   10.65    0.83
   4   2  -2    9.83    2.39
  -4   2   2   13.44    0.93
   4   2  -2   11.78    0.99
  -4   2   2   14.04    0.98
  -4   2   2   14.55    0.96
   4   2  -2   13.69    1.30
  -4   2   2   14.36    1.14
  -4   2   2   12.98    1.47
   4  -2  -2   12.22    0.91
   4   2  -2   13.19    1.91
  -4  -2   2   13.17    1.38
  -4  -2   2   13.76    1.07
   4   2  -2   12.99    1.01
  -4  -2   2   13.93    1.51
   4  -2  -2   10.06    1.77
  -4  -2   2   10.66    2.28
  -4  -2   2   13.76    2.52
   4  -2  -2   12.60    2.14
   4   2   0  447.58    8.83
   4   2   0  450.34    9.89
   4   2   0  487.28    8.82
   4  -2   0  438.82    9.72
  -4   2   0  439.89    9.18
   4   2   0  444.61    8.64
  -4   2   0  441.64    8.78
   4   2   0  451.40    8.93
  -4   2   0  436.25    8.40
   4  -2   0  449.16    9.00
   4   2   0  452.20    9.10
  -4   2   0  447.57    8.86
  -4   2   0  447.62    8.96
  -4   2   0  449.24    9.70
   4   2   0  450.49    8.78
  -4  -2   0  462.82    8.92
  -4   2   0  440.00    9.13
  -4  -2   0  435.52    8.77
   4  -2   0  433.30   10.19
  -4  -2   0  454.66   10.76
   4  -2   0  460.79   10.74
   4  -2   2   49.07    3.02
   4   2   2   49.26    1.76
  -4  -2  -2   52.07    2.37
   4   2   2   54.11    2.15
   4  -2   2   53.69    1.95
   4   2   2   55.54    1.87
  -4  -2  -2   47.80    1.56
  -4   2  -2   52.27    1.87
   4  -2   2   56.99    1.92
   4   2   2   53.70    1.80
   4   2   2   56.03    2.25
   4   2   2   55.02    2.26
   4  -2   2   56.09    3.20
   4  -2   2   52.74    2.51
  -4   2  -2   54.12    2.41
  -4   2  -2   51.26    2.62
   4  -2   2   56.81    2.93
  -4  -2  -4  184.36    6.33
   4  -2   4  166.92    3.90
   4   2   4  178.88    4.61
  -4   2  -4  166.37    4.86
   4  -2   4  167.86    4.28
  -4   2  -4  173.50    4.79
  -4  -2  -4  171.47    4.02
   4   2   4  166.84    4.52
   4  -2   4  169.98    4.93
   4   2   4  186.08    6.00
   4  -2   4  179.99    5.90
   4  -2   4  181.07    4.94
  -4   2  -4  179.76    4.84
  -4   2  -4  169.92    5.29
  -4  -2  -6  144.26    6.02
   4   2   6  139.84    3.93
   4  -2   6  138.77    3.96
   4  -2   6  133.01    3.53
   4  -2   6  137.66    3.96
   4   2   6  122.21    4.11
   4  -2   6  138.34    3.81
  -4   2  -6  139.18    3.67
  -4   2  -6  143.10    4.50
   4   2   6  136.31    5.04
   4  -2   6  146.59    4.75
   4  -2   6  138.32    3.49
   4  -2   6  149.96    4.74
  -4   2  -6  140.39    4.47
  -4  -2  -6  138.69    4.96
  -4  -2  -8   41.94    3.92
   4  -2   8   40.02    1.89
   4   2   8   39.04    2.26
   4  -2   8   38.95    2.19
   4  -2   8   39.08    2.03
  -4   2  -8   42.24    2.71
   4   2   8   40.71    3.10
   4   2   8   43.17    3.85
  -4   2  -8   38.53    1.83
  -4   2  -8   41.48    2.80
   4  -2   8   42.41    2.92
  -4  -2  -8   38.15    2.93
   4   2  10   75.18    4.31
   4   2  10   74.35    5.06
   4  -2  10   63.06    4.55
  -4   2 -10   70.67    3.41
  -4  -2 -10   72.70    3.37
  -4   2 -10   69.01    3.51
   4  -2  10   73.39    3.51
   4  -2  10   69.39    2.59
   4  -2  10   71.06    2.94
  -4   2 -10   74.01    2.69
   4  -2  12   29.17    2.81
   4   2  12   28.22    2.81
   4   2  12   33.24    3.33
  -4  -2 -12   32.66    2.08
  -4   2 -12   27.81    1.75
  -4   2 -12   32.32    1.72
   4  -2  14   22.30    1.95
   4   2  14   23.43    1.88
  -4  -2 -14   23.66    1.20
  -4   2 -14   26.19    1.22
   4  -3 -17    4.28    0.76
   4   3 -15    0.66    1.16
   4   3 -15    1.41    1.17
  -4  -3  15   -1.44    1.33
   4  -3 -15    2.99    1.41
  -4   3  15    0.05    1.49
   4   3 -15   -0.40    1.21
  -4   3  15    0.21    1.16
   4   3 -15    0.31    1.76
  -4  -3  15    0.37    1.26
   4   3 -13  511.60   10.79
   4   3 -13  516.73   11.01
  -4  -3  13  497.35   11.35
  -4   3  13  520.90   11.37
   4  -3 -13  529.68   13.05
   4   3 -13  535.60   14.03
   4   3 -13  489.73   11.18
   4  -3 -13  554.64   13.28
   4   3 -11   -0.92    1.65
   4  -3 -11   -0.76    1.66
  -4  -3  11    1.23    1.12
   4   3 -11    0.59    1.44
   4   3 -11   -0.28    1.38
  -4   3  11    0.91    1.31
   4   3 -11    1.55    2.35
  -4  -3  11    0.97    1.23
  -4  -3  11   -0.34    1.64
  -4   3  11   -1.63    2.33
  -4   3  11    1.39    1.79
   4  -3  -9   83.90    4.03
   4   3  -9   77.90    4.58
   4   3  -9   76.53    2.77
  -4  -3   9   76.67    2.85
  -4   3   9   72.81    2.76
  -4  -3   9   80.13    3.01
  -4  -3   9   85.67    4.10
   4   3  -9   73.38    3.77
  -4   3   9   82.45    3.62
  -4   3   9   72.84    4.90
  -4  -3   7  123.59    5.28
   4  -3  -7  124.72    4.71
   4  -3  -7  123.98    5.12
   4   3  -7  125.35    5.29
   4   3  -7  123.13    3.48
   4   3  -7  125.18    3.60
  -4  -3   7  125.53    3.79
  -4  -3   7  131.46    4.74
  -4  -3   7  140.31    4.82
  -4   3   7  129.61    4.56
  -4   3   7  118.29    5.84
   4   3  -7  124.37    4.46
  -4  -3   7  129.47    4.05
  -4   3   7  120.86    3.39
   4   3  -5  263.30    7.77
  -4   3   5  269.55    5.55
  -4  -3   5  264.89    6.11
  -4  -3   5  258.29    6.72
   4  -3  -5  281.40    8.12
   4   3  -5  286.22    7.83
  -4   3   5  284.62    6.90
  -4   3   5  274.72    5.82
  -4  -3   5  269.53    7.13
  -4  -3   5  279.80    7.08
  -4   3   5  277.12    5.89
   4   3  -5  286.92    6.87
  -4  -3   5  279.01    6.49
  -4   3   5  265.37    6.86
  -4   3   5  275.90    8.54
  -4   3   3   29.12    2.94
  -4   3   3   30.45    1.20
   4   3  -3   29.90    2.88
  -4   3   3   31.32    1.25
   4   3  -3   27.09    1.20
   4   3  -3   28.68    1.58
  -4   3   3   28.25    1.20
  -4  -3   3   28.68    1.93
  -4  -3   3   31.76    1.80
   4  -3  -3   30.92    2.20
  -4  -3   3   28.67    1.81
  -4   3   3   28.17    1.42
  -4  -3   3   29.16    2.94
   4   3  -3   29.16    2.39
   4  -3  -3   27.74    2.70
   4   3  -1  424.52    8.80
   4  -3  -1  408.18    9.22
   4  -3  -1  443.00    8.62
   4   3  -1  426.18    8.46
  -4   3   1  428.46    8.37
   4   3  -1  428.95    8.59
  -4   3   1  410.51    8.41
  -4   3   1  419.57    8.68
   4   3  -1  412.64    8.21
  -4   3   1  418.86    9.26
   4   3  -1  436.81    9.30
  -4  -3   1  422.79    9.05
  -4  -3   1  431.59    8.74
   4  -3  -1  424.38    9.88
  -4  -3   1  428.51    8.98
  -4  -3   1  417.90   10.30
   4   3  -1  425.40    9.87
   4   3   1   58.46    2.23
  -4  -3  -1   53.68    3.54
   4   3   1   61.73    2.07
  -4   3  -1   54.95    2.36
  -4   3  -1   52.99    1.93
   4  -3   1   55.00    1.95
  -4   3  -1   55.85    1.51
   4   3   1   55.44    1.84
   4   3   1   58.38    2.13
  -4  -3  -1   56.70    1.83
   4   3   1   54.75    1.70
  -4   3  -1   53.47    1.90
   4  -3   1   53.64    1.92
   4   3   1   54.15    2.09
   4   3   1   53.75    3.55
  -4   3  -1   58.12    2.33
   4  -3   1   57.15    3.19
   4  -3   1   57.66    2.57
  -4  -3  -1   56.09    3.54
   4  -3   1   57.27    3.07
   4  -3   1   60.43    3.27
   4   3   3  417.37    8.88
  -4  -3  -3  394.57   10.63
  -4   3  -3  378.55    9.21
   4   3   3  413.52    8.79
  -4   3  -3  394.25    8.97
   4   3   3  391.78   10.32
   4   3   3  415.55    9.36
   4   3   3  414.01   10.63
   4  -3   3  415.75   10.34
   4  -3   3  419.71    9.21
  -4   3  -3  397.97    9.01
   4  -3   3  409.15   10.00
   4  -3   5   99.27    3.14
   4  -3   5   99.63    2.77
   4   3   5   94.56    3.07
   4   3   5   98.53    3.35
   4  -3   5  100.73    3.07
  -4   3  -5   96.83    3.61
   4   3   5  102.01    4.76
   4   3   5  100.96    4.04
   4   3   5   99.85    3.43
   4  -3   5   97.87    3.79
  -4   3  -5   92.43    2.87
   4   3   5   98.96    4.30
   4  -3   5  112.45    4.82
  -4   3  -5   97.96    3.62
   4  -3   5  106.78    3.95
  -4  -3  -5  105.86    5.20
   4  -3   7  306.97    7.47
   4  -3   7  316.48    7.09
  -4   3  -7  311.60    8.16
   4  -3   7  320.90    7.38
   4   3   7  316.61    8.98
   4   3   7  314.23   10.06
  -4   3  -7  312.43    7.07
   4   3   7  304.43    7.58
   4  -3   7  325.41    8.69
   4  -3   7  318.90    7.02
  -4   3  -7  329.15    8.21
   4  -3   7  335.99    8.44
  -4  -3  -7  336.75   10.45
   4  -3   9   39.69    1.95
   4  -3   9   43.19    2.38
  -4   3  -9   40.15    2.03
  -4   3  -9   39.90    2.69
   4  -3   9   37.59    2.23
   4   3   9   41.60    3.98
   4   3   9   45.28    3.40
   4  -3   9   41.05    1.93
  -4   3  -9   41.24    3.00
   4  -3   9   43.29    3.04
  -4  -3  -9   44.19    4.28
   4   3  11   37.59    3.09
   4   3  11   35.21    3.60
  -4  -3 -11   34.14    2.29
  -4   3 -11   36.23    2.59
   4  -3  11   33.57    2.61
  -4   3 -11   34.53    1.93
   4  -3  11   32.58    1.76
   4  -3  11   33.74    2.02
  -4   3 -13   33.30    1.45
  -4   3 -13   40.40    1.63
   4  -3  13   36.25    2.70
   4   3  13   39.55    2.56
   4   3  13   35.77    2.95
  -4   4  16   12.89    1.47
  -4  -4  16   10.24    1.19
   4   4 -16    9.17    1.06
  -4  -4  16    6.56    1.12
  -4   4  16    9.46    1.10
   4   4 -14   21.60    1.73
   4   4 -14   21.66    1.65
   4   4 -14   19.37    2.80
  -4   4  14   22.84    1.76
  -4   4  14   18.65    2.04
   4  -4 -14   20.51    2.16
  -4  -4  14   19.51    1.94
   4   4 -14   18.19    1.92
   4   4 -12   25.41    2.19
   4  -4 -12   21.15    2.62
   4   4 -12   23.88    1.91
   4   4 -12   22.64    1.90
   4   4 -12   21.27    3.09
  -4   4  12   19.39    1.86
  -4  -4  12   25.20    1.92
  -4  -4  12   22.97    2.29
  -4   4  12   23.19    2.32
  -4   4  12   21.32    2.29
  -4   4  12   18.89    3.41
   4  -4 -10    1.69    1.71
   4   4 -10    2.72    1.70
   4  -4 -10    0.89    1.57
   4   4 -10    1.47    1.36
   4   4 -10    1.85    1.40
  -4  -4  10    1.92    1.36
  -4   4  10    1.22    1.31
   4   4 -10    2.45    2.29
  -4  -4  10    2.85    1.80
  -4  -4  10    2.72    1.33
  -4  -4  10    1.15    1.77
   4   4 -10    2.56    1.55
  -4   4  10    1.25    1.89
  -4   4  10    3.36    2.75
   4  -4  -8  180.84    6.23
   4   4  -8  165.41    6.66
   4   4  -8  171.14    4.49
   4   4  -8  173.44    4.58
  -4   4   8  170.14    5.59
  -4   4   8  159.64    4.40
  -4  -4   8  157.78    5.92
  -4  -4   8  164.35    4.79
  -4  -4   8  173.02    6.00
   4   4  -8  170.84    5.75
  -4  -4   8  164.36    5.23
  -4   4   8  169.60    5.45
  -4   4   8  170.43    7.15
  -4  -4   6  239.93    7.01
   4  -4  -6  284.07    7.76
   4  -4  -6  269.97    8.35
   4   4  -6  262.43    8.01
   4   4  -6  263.77    6.09
  -4   4   6  261.75    7.13
  -4   4   6  261.23    5.88
  -4  -4   6  259.75    7.40
  -4  -4   6  263.52    7.25
  -4  -4   6  258.63    6.50
   4   4  -6  260.32    7.04
  -4   4   6  263.42    7.15
  -4   4   6  261.19    7.04
  -4   4   6  263.31    8.64
   4   4  -4   43.47    2.94
  -4  -4   4   46.51    3.49
  -4   4   4   43.14    1.71
  -4  -4   4   47.01    2.57
  -4  -4   4   42.07    2.34
  -4   4   4   45.49    3.52
  -4  -4   4   45.41    2.20
   4  -4  -4   46.17    2.55
  -4   4   4   44.51    1.60
   4   4  -4   46.10    3.20
   4  -4  -4   49.65    3.76
   4   4  -2   35.54    2.13
  -4   4   2   30.91    2.72
   4  -4  -2   33.20    1.48
   4   4  -2   33.91    1.32
  -4   4   2   32.61    1.42
   4   4  -2   28.24    1.33
  -4   4   2   32.75    1.75
  -4   4   2   30.54    1.40
   4  -4  -2   36.25    3.35
  -4  -4   2   33.86    1.97
  -4  -4   2   30.27    1.73
  -4  -4   2   31.82    1.84
   4  -4  -2   34.45    2.57
   4   4  -2   36.61    2.52
  -4  -4   2   31.29    3.14
   4  -4  -2   31.27    2.27
  -4  -4   2   31.86    2.84
   4   4   0   41.15    2.17
  -4   4   0   39.64    2.16
   4  -4   0   46.71    3.44
   4   4   0   37.18    2.17
   4  -4   0   41.35    1.65
   4   4   0   44.50    1.51
   4   4   0   41.60    1.80
   4   4   0   45.76    2.52
   4   4   0   43.40    2.39
   4   4   0   46.36    3.41
   4  -4   0   42.04    2.98
  -4  -4   0   41.41    2.06
  -4  -4   0   44.93    3.26
   4  -4   0   44.45    2.83
  -4   4  -2   46.19    2.44
  -4  -4  -2   49.78    3.64
  -4  -4  -2   46.06    2.11
   4   4   2   43.42    2.04
  -4   4  -2   46.07    1.50
  -4   4  -2   46.94    1.89
   4   4   2   47.53    2.09
  -4   4  -2   47.30    2.26
   4   4   2   49.53    3.06
   4   4   2   45.16    2.32
   4   4   2   53.16    3.67
  -4   4  -2   46.81    1.86
   4  -4   2   49.87    3.34
  -4   4  -2   51.71    2.40
   4  -4   2   49.02    2.55
   4  -4   2   53.79    3.33
   4   4   4   36.21    2.36
  -4  -4  -4   38.38    3.60
  -4   4  -4   31.46    1.44
  -4   4  -4   31.57    1.73
  -4   4  -4   33.96    2.21
   4  -4   4   30.36    1.64
   4   4   4   32.81    2.35
   4   4   4   28.06    2.79
   4   4   4   34.96    2.22
   4  -4   4   35.50    2.30
  -4   4  -4   31.91    1.67
   4   4   4   28.49    2.89
  -4   4  -4   36.88    2.29
   4  -4   4   35.85    3.20
   4  -4   4   37.70    2.60
   4  -4   4   36.09    3.20
   4  -4   6   83.16    3.01
  -4   4  -6   85.35    2.90
  -4   4  -6   75.50    2.52
   4  -4   6   83.52    2.66
   4  -4   6   78.36    2.90
  -4   4  -6   85.84    3.60
   4   4   6   78.25    3.93
   4   4   6   78.95    4.66
   4  -4   6   81.69    3.70
   4   4   6   75.59    4.00
   4  -4   6   83.64    2.67
   4   4   6   71.22    3.20
   4  -4   6   85.88    4.62
  -4   4  -6   87.15    3.63
   4  -4   6   87.96    3.82
  -4  -4  -6   88.28    5.27
   4  -4   8   76.20    2.68
   4  -4   8   74.97    3.00
  -4   4  -8   75.92    2.85
  -4   4  -8   77.64    2.68
  -4   4  -8   72.91    3.50
   4  -4   8   79.25    3.02
   4  -4   8   78.58    3.95
   4  -4   8   75.81    2.69
  -4   4  -8   75.79    3.68
   4  -4   8   85.75    3.88
   4   4   8   77.18    4.15
   4   4   8   74.65    4.86
  -4  -4  -8   78.49    5.44
  -4   4 -10    4.30    1.21
   4  -4  10    2.91    1.98
  -4   4 -10    3.81    1.76
  -4   4 -12    4.93    1.07
   4  -4  12    4.38    0.91
   4  -4  12    4.46    1.08
  -4   4 -12    5.88    1.05
   4   4  12    5.01    2.39
   4   4  12    5.22    1.77
  -4  -4 -14   21.98    0.93
  -4   5  15    4.95    1.09
   4   5 -15    3.76    1.71
  -4  -5  15    3.28    1.17
  -4  -5  15    3.17    1.29
  -4   5  15    6.05    1.49
   4   5 -15    5.53    1.23
   4   5 -13   89.61    4.98
   4   5 -13   98.07    3.66
   4  -5 -13  110.56    4.59
   4   5 -13  104.62    3.28
  -4   5  13  107.38    3.47
  -4  -5  13   84.06    3.82
  -4   5  13  112.80    3.86
  -4   5  13  101.71    3.70
  -4   5  13  104.31    5.24
   4   5 -11  101.69    4.00
   4  -5 -11  120.91    5.24
  -4  -5  11   98.24    3.54
   4   5 -11  102.89    3.55
   4   5 -11  103.55    3.51
  -4   5  11  106.24    3.61
  -4  -5  11  108.46    5.17
  -4  -5  11  108.60    3.81
  -4  -5  11  106.19    4.11
  -4   5  11  112.77    4.06
  -4   5  11  101.70    4.28
   4  -5  -9  121.76    5.36
   4   5  -9  112.15    5.72
   4   5  -9  118.78    3.71
   4   5  -9  113.92    3.71
  -4   5   9  112.75    4.88
  -4   5   9  114.26    3.68
  -4  -5   9  119.91    5.23
  -4  -5   9  112.53    3.97
  -4  -5   9  127.17    5.28
  -4  -5   9  111.04    4.52
  -4   5   9  115.58    3.98
  -4   5   9  115.01    4.63
  -4   5   9  117.56    6.16
  -4   5   7  134.23    3.57
   4  -5  -7  149.36    5.70
   4   5  -7  132.19    5.80
   4   5  -7  134.64    3.93
  -4   5   7  139.39    5.17
  -4   5   7  136.31    3.86
  -4  -5   7  142.43    5.40
  -4  -5   7  137.84    4.24
  -4  -5   7  140.31    5.23
  -4  -5   7  131.03    4.80
  -4   5   7  142.32    5.05
  -4   5   7  144.00    5.13
  -4   5   7  140.86    6.45
   4  -5  -5   51.92    4.01
  -4  -5   5   48.34    2.47
   4   5  -5   53.00    3.38
   4   5  -5   49.87    2.14
  -4   5   5   46.22    1.99
  -4  -5   5   49.92    3.03
  -4  -5   5   47.29    2.72
   4   5  -5   52.93    3.42
  -4  -5   5   50.53    2.44
  -4   5   5   52.23    3.25
  -4   5   5   51.28    3.82
  -4   5   5   46.11    3.01
  -4   5   3   25.82    1.99
  -4  -5   3   24.67    1.99
   4  -5  -3   28.57    3.15
  -4  -5   3   24.95    3.21
   4  -5  -3   22.39    2.03
   4   5  -3   24.56    2.39
  -4  -5   3   25.42    2.07
   4   5  -3   24.69    2.80
  -4  -5   3   23.44    1.79
   4  -5  -3   30.01    2.49
  -4   5   3   27.20    2.53
  -4   5   3   24.77    2.71
   4   5  -3   26.49    2.26
  -4   5   3   23.14    2.66
  -4   5   1   69.37    3.57
  -4   5   1   75.56    2.31
  -4   5   1   72.43    3.01
   4  -5  -1   71.84    4.50
   4   5  -1   76.19    4.20
  -4  -5   1   79.52    2.70
   4  -5  -1   73.65    3.80
  -4  -5   1   63.83    4.01
   4   5  -1   78.01    3.34
   4  -5  -1   75.49    3.48
  -4  -5   1   63.84    3.75
  -4   5  -1   17.68    2.09
   4   5   1   20.55    2.02
  -4   5  -1   24.51    1.97
   4  -5   1   25.23    3.15
  -4  -5  -1   23.04    3.07
  -4   5  -1   23.34    1.45
   4   5   1   23.96    2.23
   4   5   1   22.43    2.87
  -4   5  -1   22.34    1.78
   4  -5   1   25.76    2.10
   4  -5   1   27.13    2.94
  -4  -5  -1   24.01    1.64
  -4  -5  -1   21.52    2.82
   4  -5   1   22.42    2.62
   4   5   3    1.90    1.61
  -4   5  -3    0.78    1.40
  -4  -5  -3    1.94    2.54
  -4   5  -3    1.41    0.83
  -4   5  -3    0.67    1.11
   4  -5   3    0.99    0.91
   4   5   3    0.78    1.72
   4   5   3    1.39    1.61
   4   5   3    2.84    2.06
   4  -5   3    0.81    2.43
   4  -5   3    0.06    1.68
   4  -5   3    0.75    2.10
  -4   5  -3    0.22    1.50
  -4   5  -5   58.99    2.13
  -4   5  -5   60.35    2.45
   4  -5   5   55.31    2.47
   4   5   5   61.31    3.37
   4   5   5   68.13    4.18
   4   5   5   60.65    3.00
   4  -5   5   63.02    3.30
   4   5   5   63.18    3.85
   4   5   5   59.44    3.00
  -4   5  -5   67.87    3.08
   4  -5   5   61.62    4.07
   4  -5   5   67.26    3.47
  -4  -5  -5   60.00    4.58
  -4  -5  -7    7.46    3.29
  -4   5  -7    8.92    1.24
   4  -5   7    9.16    1.19
   4  -5   7    7.59    1.49
  -4   5  -7   10.56    1.56
   4  -5   7   10.13    1.41
   4   5   7   11.35    2.71
   4   5   7   10.78    2.13
   4  -5   7    9.90    1.88
   4   5   7    8.92    2.26
   4  -5   7   10.17    1.20
   4   5   7    9.65    1.76
   4  -5   7    9.75    2.31
  -4   5  -7    8.90    1.94
  -4   5  -9    9.19    1.30
   4  -5   9   10.47    1.27
   4  -5   9    8.79    1.50
  -4   5  -9   10.25    1.48
   4  -5   9    7.68    1.45
   4  -5   9   10.68    1.24
   4  -5   9    8.61    2.26
  -4   5  -9    8.11    1.90
   4   5   9   11.19    2.74
   4   5  11   28.43    2.57
   4   5  11   25.89    3.11
   4  -5  11   25.13    1.46
   4  -5  11   23.40    1.62
  -4   5 -11   21.89    1.48
  -4   5 -11   23.76    1.49
  -4   5 -11   23.59    2.12
   4  -5  11   19.29    2.20
   4   5  13    4.36    1.19
   4   5  13    4.31    1.61
   4  -5  13    3.91    1.36
   4   6 -14   10.42    2.04
  -4   6  14   13.15    1.32
   4   6 -14   14.18    1.57
  -4   6  14   14.22    1.73
  -4  -6  14   13.69    1.64
   4  -6 -12    4.08    1.62
  -4   6  12    3.70    1.39
   4   6 -12    3.97    2.29
  -4  -6  12    2.15    1.82
  -4  -6  12    2.30    1.32
  -4   6  12    3.57    1.77
  -4   6  12    4.31    2.62
   4   6 -10   52.64    2.84
   4   6 -10   54.17    2.41
  -4   6  10   49.65    3.50
  -4   6  10   50.20    2.46
  -4  -6  10   54.08    3.76
  -4  -6  10   49.76    2.74
  -4  -6  10   56.51    3.00
  -4   6  10   43.53    2.85
  -4  -6  10   53.73    3.46
  -4   6  10   56.82    3.32
   4  -6  -8  505.24   13.20
  -4   6   8  485.85   10.26
   4   6  -8  499.51   11.18
   4  -6  -8  521.21   13.65
   4   6  -8  502.59   13.41
   4   6  -8  501.73   10.60
  -4   6   8  485.69   12.56
  -4   6   8  489.84   10.69
  -4  -6   8  495.56   12.84
  -4  -6   8  506.92   11.21
  -4  -6   8  486.91   12.70
  -4  -6   8  482.65   11.11
  -4   6   8  489.21   10.82
  -4   6   8  498.92   12.34
  -4   6   8  474.02   11.81
  -4   6   8  499.07   14.27
  -4   6   6  123.04    3.47
   4   6  -6  133.46    5.56
  -4  -6   6  123.18    4.62
   4  -6  -6  137.74    6.07
   4   6  -6  133.36    3.78
  -4  -6   6  119.20    5.13
  -4  -6   6  123.63    4.95
  -4   6   6  130.93    4.83
  -4   6   6  124.41    5.08
  -4   6   6  128.64    6.19
  -4   6   6  122.67    3.74
  -4   6   6  120.07    3.73
  -4  -6   4   10.74    1.76
  -4   6   4    8.95    1.95
  -4   6   4    7.94    1.23
   4  -6  -4   10.01    2.90
   4   6  -4    8.81    2.03
  -4   6   4   10.88    1.31
  -4  -6   4    9.58    2.94
  -4  -6   4   10.67    1.78
   4   6  -4    6.84    2.01
  -4  -6   4    9.18    1.60
  -4  -6   4    9.22    1.45
   4  -6  -4    7.63    2.08
  -4   6   4   10.78    2.45
  -4   6   4    7.89    2.02
  -4   6   4   10.22    2.47
   4   6  -4    9.06    2.16
   4  -6  -2   18.19    2.21
  -4  -6   2   20.61    3.07
   4   6  -2   19.50    2.08
   4   6  -2   17.16    2.16
  -4   6   2   20.79    1.48
   4  -6  -2   19.16    3.21
   4   6  -2   19.39    2.70
  -4  -6   2   19.23    1.92
   4   6  -2   17.03    1.73
   4   6  -2   20.53    2.18
  -4   6   2   18.12    2.84
  -4   6   2   19.92    2.23
  -4   6   2   17.05    2.47
  -4   6   0   33.92    2.36
   4   6   0   38.17    2.60
  -4   6   0   38.47    1.87
  -4   6   0   40.96    2.49
   4  -6   0   38.00    3.70
   4   6   0   30.84    2.33
  -4   6   0   39.18    1.84
   4  -6   0   35.45    1.63
   4   6   0   35.64    3.25
   4   6   0   36.86    2.19
   4  -6   0   38.10    3.26
   4  -6   0   41.71    3.15
  -4  -6   0   42.18    3.25
   4   6   2   86.87    3.65
  -4  -6  -2   90.35    4.96
  -4   6  -2   86.76    3.70
   4   6   2   85.29    2.65
   4  -6   2   81.58    4.80
   4   6   2   69.13    2.97
  -4   6  -2   82.85    2.74
   4   6   2   80.63    3.28
   4   6   2   84.01    4.18
   4   6   2   84.56    4.63
  -4   6  -2   90.35    3.24
   4  -6   2   83.34    3.46
   4  -6   2   84.09    4.63
   4   6   2   83.53    3.35
   4  -6   2   85.53    4.46
   4   6   4    8.96    2.16
  -4   6  -4    8.03    1.86
  -4  -6  -4    5.58    2.79
  -4   6  -4    8.15    1.42
  -4   6  -4   10.22    1.13
   4  -6   4    7.59    1.28
   4   6   4    9.03    1.81
   4   6   4    6.21    2.18
   4   6   4    7.92    1.95
   4  -6   4    9.35    1.80
   4   6   4    7.99    2.39
   4  -6   4    9.83    2.63
   4   6   4    8.51    1.84
   4  -6   4    9.74    2.15
  -4  -6  -4    7.08    2.84
  -4   6  -4    8.95    1.69
  -4   6  -6   29.72    1.93
  -4   6  -6   34.29    1.77
   4  -6   6   32.18    1.97
   4   6   6   34.77    2.93
   4   6   6   31.94    2.51
   4   6   6   34.84    3.45
   4  -6   6   30.72    2.58
   4   6   6   32.20    3.19
   4  -6   6   33.38    1.90
   4   6   6   29.66    2.38
  -4   6  -6   32.98    2.47
   4  -6   6   30.80    3.45
   4  -6   6   34.16    2.86
  -4  -6  -6   38.33    4.21
   4  -6   8    1.22    1.00
  -4   6  -8    0.29    1.26
   4  -6   8    1.91    1.30
  -4   6  -8    1.56    1.10
   4  -6   8    2.15    1.32
   4  -6   8    1.07    0.99
   4  -6   8    1.08    1.63
   4   6   8    1.96    1.87
   4   6   8    0.86    2.51
   4   6   8    2.99    1.87
   4   6   8    1.17    1.38
   4  -6   8    3.33    2.03
  -4   6  -8    2.24    1.79
  -4   6 -10    4.11    1.10
   4  -6  10    5.94    1.02
   4  -6  10    2.76    1.16
  -4   6 -10    4.77    1.15
   4  -6  10    4.11    1.02
   4  -6  10    2.14    1.87
  -4   6 -10    5.46    1.63
   4   6  10    4.94    2.50
   4   6  10    1.64    1.77
   4  -6  12   31.74    1.33
   4   6  12   30.44    2.70
   4   6  12   30.27    2.11
  -4  -7  15    9.18    1.03
   4   7 -15    9.89    0.97
   4   7 -13   12.41    1.57
   4   7 -13   13.13    2.19
  -4   7  13   12.10    1.36
  -4   7  13   16.66    1.84
  -4  -7  13   12.84    1.66
   4  -7 -13   16.17    1.57
  -4   7  13   15.44    2.42
  -4   7  13   12.31    1.74
   4   7 -11   -0.30    1.44
   4  -7 -11    0.21    1.41
  -4  -7  11    1.53    1.29
  -4  -7  11    2.07    1.92
  -4   7  11    0.73    1.29
   4   7 -11    2.14    2.07
  -4  -7  11    0.75    1.64
  -4   7  11    1.05    1.62
  -4   7  11    1.30    2.65
   4   7  -9   96.50    3.73
  -4   7   9  101.07    3.45
  -4  -7   9   97.74    4.97
  -4  -7   9   94.60    3.74
  -4  -7   9   97.79    4.80
  -4  -7   9   95.06    3.78
  -4   7   9  101.40    3.62
  -4  -7   9  101.81    4.51
  -4   7   9  105.49    4.85
  -4   7   9   95.67    4.29
   4   7  -7  584.30   15.24
  -4  -7   7  595.54   13.95
   4   7  -7  614.59   13.23
   4  -7  -7  630.45   16.30
  -4   7   7  615.40   12.89
   4  -7  -7  611.24   15.45
  -4   7   7  623.71   12.59
  -4  -7   7  590.25   15.04
  -4  -7   7  611.47   14.86
  -4   7   7  599.15   12.81
  -4  -7   7  616.05   13.28
  -4   7   7  620.16   14.92
  -4   7   7  613.74   14.05
  -4   7   7  621.08   16.63
  -4   7   5  294.99    7.01
  -4  -7   5  295.48    8.76
  -4  -7   5  292.84    8.42
  -4   7   5  304.76    7.32
  -4   7   5  299.11    6.80
   4  -7  -5  307.28   10.89
   4   7  -5  298.41    7.64
   4   7  -5  286.71    8.94
   4   7  -5  287.40    8.43
  -4   7   5  304.75    8.03
  -4   7   5  307.01    9.90
  -4   7   5  297.24    8.86
  -4  -7   3    4.92    3.02
  -4  -7   3    3.02    1.72
   4   7  -3    2.38    2.05
  -4  -7   3    3.46    1.40
   4   7  -3    1.41    2.35
  -4  -7   3    2.77    1.67
  -4   7   3    3.78    1.78
  -4   7   3    3.30    1.21
   4  -7  -3    6.40    2.94
   4   7  -3    2.41    1.33
   4   7  -3    3.36    2.16
  -4   7   3    4.97    2.59
  -4   7   3    2.68    1.98
  -4   7   3    4.53    2.31
  -4   7   1  394.37    8.69
   4   7  -1  419.28    9.15
   4   7  -1  406.19    9.25
   4   7  -1  401.92   11.07
   4  -7  -1  399.63   10.64
  -4   7   1  411.41   11.03
  -4   7   1  384.93    9.36
   4   7  -1  397.23    9.94
  -4   7  -1  260.89    6.21
   4   7   1  258.85    7.29
  -4   7  -1  246.61    7.42
   4  -7   1  280.57    9.82
   4   7   1  256.85    6.48
  -4   7  -1  249.51    6.04
  -4   7  -1  266.82    8.55
   4   7   1  272.13    6.85
   4   7   1  267.34    8.52
   4  -7   1  274.08    8.73
  -4  -7  -1  261.01    8.28
   4   7   3  301.51    8.18
  -4  -7  -3  324.03   10.23
  -4   7  -3  291.64    8.39
   4   7   3  299.70    6.84
   4   7   3  290.93    7.08
  -4   7  -3  306.03    6.90
   4  -7   3  289.09    7.05
   4   7   3  302.40    7.50
   4   7   3  300.71    9.27
   4   7   3  288.96    9.35
   4   7   3  311.45    7.73
  -4   7  -3  304.57    7.48
   4  -7   3  314.65    7.92
   4  -7   3  280.67    9.41
  -4  -7  -3  293.54    9.51
   4  -7   3  316.23    9.48
   4   7   5  249.03    7.46
  -4  -7  -5  264.00    9.47
  -4   7  -5  244.56    6.00
   4  -7   5  238.79    6.24
   4   7   5  253.56    6.68
   4   7   5  257.48    8.82
   4  -7   5  246.03    7.50
   4   7   5  242.35    8.30
   4   7   5  265.69    6.90
  -4   7  -5  248.63    6.75
   4  -7   5  261.00    8.72
   4  -7   5  252.66    7.13
  -4  -7  -5  251.97    8.94
   4  -7   5  260.26    8.59
   4  -7   7  118.77    3.84
   4  -7   7  113.18    3.52
  -4   7  -7  114.17    3.46
   4  -7   7  105.61    3.68
   4   7   7  115.01    4.04
   4  -7   7  122.42    4.88
   4   7   7  114.44    5.29
   4  -7   7  113.04    3.54
   4   7   7  113.57    5.87
  -4   7  -7  115.25    4.16
   4  -7   7  118.46    5.51
   4  -7   7  112.25    4.47
  -4  -7  -7  103.75    5.84
   4  -7   9    3.55    1.03
   4  -7   9    3.20    1.17
  -4   7  -9    3.45    1.12
   4  -7   9    3.76    1.06
   4  -7   9    4.48    1.90
   4   7   9    3.65    1.28
  -4   7  -9    2.09    1.61
   4   7   9    3.62    1.77
   4   7   9    4.92    2.32
   4  -7  11   12.98    0.95
  -4   7 -11   11.18    0.90
   4   7  11   10.06    2.18
  -4  -8  14    7.08    1.01
   4   8 -14    6.47    0.89
   4   8 -12    4.50    1.77
   4   8 -12    9.02    2.01
  -4   8  12    8.78    1.24
   4   8 -12   10.66    1.44
  -4  -8  12    9.77    1.77
  -4  -8  12    9.96    1.24
  -4  -8  12    9.67    1.52
  -4   8  12   11.15    1.61
  -4   8  12   13.76    2.64
  -4   8  12    8.87    1.77
   4   8 -12    2.35    2.06
   4   8 -10   12.20    2.52
   4   8 -10   16.58    2.64
  -4   8  10   19.39    1.67
   4   8 -10   19.40    1.84
  -4  -8  10   18.54    2.62
  -4  -8  10   16.53    1.82
  -4  -8  10   18.11    1.87
  -4  -8  10   18.01    2.45
  -4   8  10   19.83    1.98
  -4   8  10   22.09    3.46
  -4   8   8   24.47    1.72
   4   8  -8   18.59    2.89
  -4   8   8   20.57    1.84
  -4  -8   8   23.15    2.74
  -4  -8   8   17.17    1.96
  -4  -8   8   21.82    2.45
   4   8  -8   24.47    2.89
   4   8  -8   22.70    1.97
  -4  -8   8   22.13    2.02
  -4  -8   8   22.04    2.65
  -4   8   8   22.17    3.02
  -4   8   8   21.60    2.56
   4   8  -8   21.41    2.93
  -4   8   8   23.79    3.74
  -4   8   6  180.00    4.80
   4   8  -6  198.16    5.78
  -4  -8   6  174.56    6.62
  -4  -8   6  176.51    6.38
  -4  -8   6  188.23    6.25
   4   8  -6  181.06    5.07
   4   8  -6  171.19    6.60
   4  -8  -6  184.67    7.81
  -4  -8   6  183.21    6.40
  -4  -8   6  181.21    5.09
   4   8  -6  180.71    6.42
  -4   8   6  186.34    6.85
  -4   8   6  189.45    6.04
  -4   8   6  187.94    7.81
  -4   8   4  329.76    7.59
  -4   8   4  320.19    7.32
   4  -8  -4  342.47   12.04
   4   8  -4  342.06    8.02
  -4  -8   4  314.21    8.71
  -4   8   4  311.74    9.52
   4   8  -4  284.42    8.77
  -4   8   4  313.90    8.28
  -4   8   4  303.14    9.97
  -4  -8   4  314.27    9.16
  -4  -8   4  304.47    8.71
  -4  -8   2  432.62   11.94
  -4   8   2  420.01    9.43
   4  -8  -2  474.46   14.40
   4   8  -2  464.70   10.03
  -4  -8   2  444.43   11.15
  -4   8   2  442.03   11.94
  -4   8   2  431.36   10.25
   4   8  -2  430.51   10.95
   4   8  -2  434.73    9.85
   4   8  -2  407.38   11.55
  -4  -8   0  234.35    8.22
   4  -8   0  248.88    8.07
   4   8   0  243.40    8.19
   4   8   0  251.08    6.58
  -4   8   0  254.76    8.38
   4   8   0  243.96    7.35
  -4  -8   0  244.12    7.53
  -4   8   0  238.11    6.06
   4  -8   0  264.62   10.07
   4   8   0  253.00    6.47
  -4   8  -2  173.53    6.83
   4   8   2  175.03    5.86
  -4   8  -2  158.78    4.65
   4  -8   2  173.21    7.60
   4   8   2  162.77    4.86
  -4   8  -2  169.42    4.51
   4  -8   2  160.50    4.54
   4   8   2  160.30    4.98
   4   8   2  150.29    6.49
   4   8   2  171.08    5.22
   4  -8   2  169.63    7.01
  -4  -8  -2  164.95    6.81
   4  -8   2  174.64    6.78
   4   8   4  122.00    4.84
  -4   8  -4  111.85    5.44
   4   8   4  113.12    3.84
  -4   8  -4  112.68    3.50
   4  -8   4  105.11    3.54
   4   8   4  115.52    4.07
   4   8   4  102.66    5.28
   4   8   4  105.24    4.12
   4  -8   4  119.55    4.74
   4  -8   4  116.23    5.83
   4  -8   4  108.78    4.14
  -4   8  -4  109.09    3.86
  -4  -8  -4  110.12    5.56
   4  -8   4  120.12    5.66
  -4   8  -6   28.13    1.81
   4  -8   6   26.58    1.88
   4   8   6   28.52    3.13
   4  -8   6   32.27    1.84
   4   8   6   28.00    2.31
   4  -8   6   26.64    3.25
  -4  -8  -6   31.29    3.54
   4   8   8    1.69    2.16
   4  -8   8    2.24    0.95
   4  -8   8    3.18    1.10
  -4   8  -8    1.99    1.13
   4  -8   8    2.31    1.00
   4   8   8    1.93    1.89
   4  -8   8    3.22    1.54
   4  -8   8    2.81    1.77
   4   8   8    2.72    1.37
  -4   8  -8    2.92    1.45
   4   8  10    6.78    2.06
  -4   8 -10    2.14    1.11
   4  -8  10    6.23    0.85
   4   9 -11   23.67    1.97
  -4  -9  11   29.19    1.63
  -4  -9  11   30.52    2.54
  -4  -9  11   28.38    1.66
   4   9 -11   27.82    1.69
   4   9 -11   25.99    2.34
  -4  -9  11   26.44    1.71
   4   9  -9   68.67    3.47
  -4  -9   9   75.54    4.05
  -4  -9   9   79.80    3.10
  -4  -9   9   80.23    3.97
   4   9  -9   70.08    2.81
   4   9  -9   60.64    3.69
  -4  -9   9   64.02    3.68
  -4  -9   9   70.81    2.83
   4   9  -9   55.80    3.87
  -4   9   9   87.55    4.22
  -4   9   9   78.12    3.60
  -4   9   9   92.03    5.11
   4   9  -7   -0.67    2.24
  -4  -9   7    0.78    1.61
  -4  -9   7    0.97    1.84
   4  -9  -7    0.62    2.17
  -4  -9   7    2.27    2.16
  -4   9   7    0.87    1.98
  -4   9   7    2.82    2.66
  -4  -9   5   75.89    4.22
  -4  -9   5   84.58    4.15
  -4   9   5   86.44    4.79
   4   9  -5   77.47    4.12
  -4   9   5   77.58    3.63
  -4   9   5   74.01    5.06
  -4   9   5   79.30    2.93
   4   9  -5   85.50    3.78
  -4  -9   3  374.83   10.33
   4  -9  -3  377.67   10.90
  -4   9   3  375.14    8.56
   4   9  -3  403.38    9.21
  -4   9   3  398.34   11.10
  -4   9   3  370.92    9.29
   4   9  -3  387.87   10.19
   4   9  -1    1.23    2.22
  -4  -9   1   -0.43    1.97
  -4   9   1    1.11    1.42
   4  -9  -1    0.82    2.27
  -4  -9   1    0.88    3.04
   4  -9  -1    1.99    2.50
   4   9  -1    0.12    1.42
  -4   9   1    2.63    2.66
   4   9  -1    0.68    2.21
  -4   9  -1   51.47    2.56
   4   9   1   51.94    2.97
  -4  -9  -1   51.76    4.25
   4  -9   1   56.64    4.02
   4   9   1   51.32    2.86
   4   9   1   51.62    2.76
   4  -9   1   51.37    4.22
   4   9   1   49.60    3.40
  -4   9  -1   56.77    4.20
  -4   9  -3   45.72    2.45
   4   9   3   43.65    2.68
  -4  -9  -3   46.53    4.11
   4  -9   3   48.39    3.93
   4  -9   3   43.95    2.11
   4   9   3   46.09    2.80
   4  -9   3   45.75    2.97
   4   9   3   43.38    3.82
   4   9   3   45.50    2.68
   4  -9   3   48.45    4.10
  -4   9  -3   46.78    3.80
   4   9   3   43.41    3.24
  -4  -9  -5   33.17    3.62
   4  -9   5   35.88    2.63
   4   9   5   27.29    3.08
  -4   9  -5   34.05    3.16
   4  -9   5   34.63    3.46
   4   9   5   31.77    3.20
   4  -9   7   12.21    1.32
   4  -9   7   10.14    1.12
   4  -9   7    9.87    1.68
   4   9   7    8.75    2.01
   4  -9   7    9.68    1.18
   4   9   7    8.36    2.28
   4   9   7    9.08    1.62
   4  -9   7   12.49    2.32
  -4   9  -7    7.53    1.50
   4   9   9    3.41    1.85
   4  -9   9    2.71    0.80
   4  -9   9    3.53    0.74
  -4   9  -9    2.12    1.07
  -4 -10  10   26.71    2.16
  -4 -10  10   29.93    1.62
  -4  10  10   29.15    2.11
   4  10 -10   28.79    1.88
  -4 -10  10   25.92    1.56
  -4 -10   8    0.78    1.56
  -4 -10   8    1.46    1.35
  -4 -10   8    2.07    1.38
   4  10  -8    0.90    1.87
  -4  10   8    0.71    1.08
  -4 -10   8    2.15    1.85
  -4  10   8    0.06    1.77
   4  10  -8    1.81    1.90
  -4  10   8    2.19    2.16
  -4 -10   6   24.89    2.49
  -4 -10   6   26.91    2.67
  -4 -10   6   26.13    2.46
  -4  10   6   27.83    1.81
   4  10  -6   29.16    2.61
  -4 -10   6   28.30    2.71
  -4  10   6   28.97    3.17
   4  10  -6   29.29    2.79
  -4  10   6   27.77    2.43
  -4 -10   4   58.80    3.61
  -4 -10   4   65.59    3.70
   4  10  -4   68.24    3.73
   4 -10  -2   61.87    4.27
  -4  10   2   67.75    2.72
   4  10  -2   67.91    3.32
   4  10   0  103.30    3.73
   4  10   0  100.44    4.88
   4  10   0  100.31    3.63
  -4  10   0  106.17    3.48
   4  10   0  102.19    3.88
   4 -10   0  106.84    5.41
   4 -10   0  103.08    4.90
  -4 -10  -2   24.63    3.31
   4 -10   2   28.77    3.14
   4 -10   2   28.19    2.34
   4  10   2   26.85    3.01
   4 -10   2   31.79    3.46
  -4  10  -2   28.42    3.22
   4  10   2   34.94    2.87
   4  10   4   10.46    1.67
   4  10   4    7.96    2.29
   4 -10   4    8.13    1.56
  -4  10  -4   11.25    2.36
   4  10   4    8.77    2.22
   4  10   4    8.61    1.78
   4 -10   4   10.38    2.53
   4  10   4   11.86    1.88
  -4  10  -4    9.51    1.50
   4 -10   6    8.91    1.03
   4 -10   6    7.58    1.12
   4  10   6    7.29    1.52
   4 -10   6    7.41    2.10
  -4  10  -6    7.18    1.36
   4 -10   6    8.44    1.10
   4  10   6    8.29    1.95
   4 -10   6    9.21    1.51
   4 -10   8    4.10    0.71
   4 -10   8    4.61    0.78
   4  10   8    3.28    1.01
  -4  10  -8    4.12    1.00
  -4 -11   9   33.81    2.15
  -4 -11   9   34.54    1.63
  -4 -11   9   33.54    1.61
   4  11  -9   29.50    1.99
  -4  11   9   36.63    2.01
   4  11  -9   40.10    1.78
  -4  11   7   12.70    1.74
  -4  11   7   14.34    2.37
   4  11  -7   10.85    1.94
  -4 -11   7   13.12    1.93
   4  11  -7   14.14    1.83
  -4  11   7   14.65    1.23
  -4 -11   7   13.76    1.82
  -4 -11   7   12.47    1.45
  -4  11   5   13.70    1.70
  -4  11   5   16.44    2.72
   4  11  -5   19.81    2.36
  -4 -11   5   16.08    2.19
   4  11  -5   17.88    2.08
  -4  11   5   17.95    1.46
  -4 -11   5   11.58    1.89
  -4  11   3   94.79    4.69
   4  11  -3  101.75    4.11
  -4 -11   3   90.10    4.05
  -4  11   3   94.62    3.05
   4  11  -3   99.22    3.60
   4  11  -1   90.65    3.23
   4  11  -1   94.58    4.03
  -4  11   1   90.60    4.54
   4  11  -1   86.45    3.08
   4  11  -1   82.98    3.97
   4 -11  -1   96.48    4.64
  -4  11   1   95.60    3.08
   4  11  -1   95.46    3.56
   4  11   1  123.52    3.69
   4  11   1  116.76    3.79
   4  11   1  114.18    4.82
   4 -11   1  131.26    4.33
  -4  11  -1  125.39    5.03
   4  11   1  120.54    4.51
   4 -11   1  122.68    5.27
  -4  11  -1  127.03    3.63
   4  11   1  110.44    3.83
   4 -11   3  108.95    3.86
   4  11   3  108.52    3.62
   4  11   3  103.01    4.53
  -4  11  -3  114.74    4.40
   4  11   3  119.87    4.24
   4 -11   3  112.47    4.85
  -4  11  -3  120.61    3.43
   4  11   3  119.82    3.52
   4 -11   5    6.45    0.93
   4 -11   5    6.67    0.85
   4 -11   5    6.52    0.95
   4 -11   5    5.44    1.21
   4 -11   5    6.31    1.27
   4  11   5    7.69    1.44
  -4  11  -5    5.67    1.15
   4  11   5    6.87    1.36
  -4  11  -7   61.66    1.87
   4  11   7   53.40    1.97
  -4 -12   6   76.63    2.52
  -4 -12   6   71.49    2.41
   4  12  -6   85.91    2.59
  -4  12   6   88.55    3.50
   4  12  -6   76.32    2.85
  -4  12   4   89.23    2.52
   4  12  -4   81.00    2.90
  -4  12   4   88.86    3.89
   4  12  -4   86.52    3.24
  -4 -12   4   79.82    2.74
  -4  12   2   67.39    2.24
   4  12  -2   65.39    2.60
   4  12  -2   65.69    2.93
  -4  12   2   69.43    3.50
  -4 -12   2   59.74    2.24
   4  12   0   10.68    1.69
  -4  12   0   10.77    1.23
  -4  12   0   10.11    2.05
   4  12   0   11.53    1.76
   4 -12   0    9.54    1.15
   4  12   0    9.63    1.18
  -4  12  -2  113.11    2.94
   4  12   2  109.56    3.07
  -4  12  -2  106.10    3.73
   4  12   2   98.94    3.49
   4  12   2   95.01    2.99
   4 -12   2  114.87    2.91
   4 -12   4   68.13    1.85
  -4  12  -4   67.98    2.01
   4 -12   4   70.79    1.94
   4  13  -3    5.70    1.10
   4  13  -1   14.71    1.26
   5   0 -17   -0.42    0.82
  -5   0  15    0.40    1.43
   5   0 -15    0.58    1.41
  -5   0  15    0.50    1.12
   5   0 -15   -0.88    1.31
   5   0 -13    0.72    1.67
  -5   0  13    1.02    1.38
   5   0 -11    0.49    1.48
   5   0 -11   -0.27    2.04
  -5   0  11   -0.25    1.30
   5   0 -11   -0.12    1.55
  -5   0  11   -2.57    2.69
   5   0  -9   -0.24    1.85
  -5   0   9   -0.66    1.09
   5   0  -9    0.10    1.50
  -5   0   9    0.13    1.06
  -5   0   7    0.24    1.65
  -5   0   7   -0.14    0.79
  -5   0   7    1.00    1.05
  -5   0   7    0.26    1.19
   5   0  -7   -1.57    1.76
  -5   0   7    0.99    1.28
   5   0  -7    1.43    1.37
  -5   0   5    0.89    1.95
  -5   0   5    0.17    0.90
  -5   0   5    0.77    1.12
  -5   0   5   -0.62    1.24
   5   0  -5    0.45    1.73
  -5   0   5    0.29    1.28
   5   0  -5    0.13    1.02
   5   0  -3   -0.69    2.07
  -5   0   3    0.11    1.95
   5   0  -3    0.16    1.03
  -5   0   3    0.24    1.00
  -5   0   3   -0.83    1.31
   5   0  -3    0.16    1.76
  -5   0   3    0.16    1.31
  -5   0   3    0.06    2.08
   5   0  -1   -0.09    1.04
  -5   0   1   -0.42    1.36
   5   0  -1    0.39    1.67
   5   0  -1   -0.37    1.05
  -5   0   1    0.40    1.01
  -5   0   1   -0.38    0.93
   5   0  -1   -0.94    1.95
  -5   0   1   -0.10    1.99
  -5   0   1    1.38    1.98
  -5   0   1    0.46    1.95
   5   0   1    0.68    0.82
   5   0   1    0.50    1.19
   5   0   1    0.09    1.46
  -5   0  -1   -0.39    1.80
  -5   0  -1   -0.33    1.04
  -5   0  -1    0.18    1.31
  -5   0  -1   -0.74    1.41
  -5   0  -1    0.75    2.07
  -5   0  -3   -0.27    1.39
   5   0   3    0.58    0.91
  -5   0  -3   -0.49    2.10
   5   0   3    0.68    0.94
   5   0   3    1.28    1.19
   5   0   5    0.26    1.28
   5   0   5   -0.39    1.05
  -5   0  -5    2.43    1.41
   5   0   5   -0.17    0.81
  -5   0  -7    0.37    1.12
   5   0   7    0.24    1.37
   5   0   7   -0.43    1.31
  -5   0  -7    1.02    1.67
   5   0   7   -0.12    0.88
   5   0   9    1.35    2.38
   5   0   9    1.75    1.88
   5   0   9    0.06    1.33
  -5   0  -9    0.33    1.53
   5   0  11   -0.44    1.71
   5   0  11    1.29    2.24
  -5   0 -11   -0.41    1.39
   5   0  13    0.38    1.45
   5   0  13    0.66    1.28
  -5   0 -13    0.02    0.80
  -5   0 -13    1.13    0.87
  -5   1  16  163.07    4.26
   5  -1 -16  173.34    5.22
  -5  -1  16  166.77    4.12
  -5   1  16  157.40    4.03
   5   1 -16  173.11    4.24
   5  -1 -16  169.92    4.25
  -5  -1  14   61.70    2.66
  -5   1  14   65.95    3.00
   5   1 -14   66.82    3.74
   5  -1 -14   67.99    3.75
  -5  -1  14   65.29    2.83
  -5   1  14   68.05    2.71
  -5   1  12    0.48    1.31
  -5  -1  12    0.85    1.31
   5   1 -12    2.25    1.26
  -5  -1  12    0.63    1.49
   5   1 -12    1.10    1.56
   5  -1 -12    1.00    1.64
   5   1 -12    1.74    1.37
   5  -1 -12    2.67    1.77
   5   1 -10   25.92    2.52
   5   1 -10   29.14    3.17
   5  -1 -10   26.75    2.60
   5  -1 -10   25.58    2.80
  -5  -1  10   27.84    1.75
   5   1 -10   30.20    1.85
  -5   1  10   24.91    1.87
   5   1 -10   25.76    2.54
  -5   1  10   27.45    2.36
  -5  -1  10   31.42    3.93
  -5   1  10   23.58    3.70
   5   1  -8  157.11    4.01
  -5  -1   8  156.23    4.25
  -5  -1   8  154.54    4.93
  -5  -1   8  167.90    4.52
  -5   1   8  148.05    5.21
  -5   1   8  157.12    6.94
   5   1  -8  160.37    6.13
   5  -1  -8  155.90    5.66
  -5   1   6  197.29    5.48
  -5  -1   6  188.40    5.68
  -5  -1   6  200.58    4.91
  -5   1   6  200.90    4.57
   5   1  -6  204.27    4.96
  -5  -1   6  205.16    5.04
   5  -1  -6  197.36    6.28
   5   1  -6  199.87    5.81
   5   1  -6  208.28    6.72
  -5  -1   6  201.48    7.02
   5  -1  -6  197.84    5.70
   5  -1  -4  898.21   19.03
   5   1  -4  866.40   19.04
   5  -1  -4  884.13   17.45
  -5  -1   4  837.47   19.45
  -5   1   4  830.87   19.20
  -5   1   4  870.44   17.76
  -5  -1   4  848.27   17.88
   5  -1  -4  875.96   16.68
   5   1  -4  882.33   16.86
  -5   1   4  870.78   17.42
  -5   1   4  849.27   16.32
  -5   1   4  860.26   16.67
   5  -1  -4  865.96   18.47
  -5  -1   4  889.54   16.91
  -5  -1   4  872.12   17.23
  -5   1   4  867.17   17.10
   5   1  -4  881.39   18.77
  -5  -1   4  847.17   18.14
   5  -1  -4  853.06   19.20
   5   1  -4  893.05   17.60
   5  -1  -2 1137.28   23.53
   5   1  -2 1125.01   23.88
  -5  -1   2 1210.66   24.83
   5  -1  -2 1123.58   21.91
  -5   1   2 1113.30   24.27
   5   1  -2 1189.42   23.02
  -5   1   2 1132.04   21.37
  -5  -1   2 1137.02   23.02
  -5   1   2 1172.30   22.97
   5   1  -2 1153.47   21.87
   5  -1  -2 1155.92   21.66
  -5   1   2 1165.80   21.86
  -5  -1   2 1177.79   21.93
   5   1  -2 1150.36   23.68
   5  -1  -2 1133.84   23.58
  -5  -1   2 1185.17   21.83
  -5  -1   2 1158.32   22.34
  -5   1   2 1154.15   22.36
  -5  -1   2 1155.66   23.11
   5  -1  -2 1166.06   24.21
   5   1  -2 1129.63   22.03
   5   1   0   71.40    2.04
  -5   1   0   76.65    3.12
   5   1   0   76.75    2.54
   5   1   0   78.01    2.44
  -5  -1   0   78.25    3.17
   5  -1   0   76.89    2.50
   5   1   0   77.50    3.58
   5   1   0   73.23    2.48
   5   1   0   76.84    3.36
  -5  -1   0   77.37    4.11
  -5   1   0   70.95    3.75
   5  -1   0   75.05    3.55
  -5  -1   0   74.72    3.85
  -5   1   0   79.55    2.89
   5  -1   0   73.99    3.74
  -5   1   0   74.48    3.51
   5   1   0   72.62    2.24
  -5  -1   0   75.11    2.29
  -5   1   0   75.68    2.39
  -5  -1  -2  160.46    4.76
   5   1   2  170.14    4.33
   5  -1   2  154.20    4.03
   5  -1   2  147.78    3.96
  -5   1  -2  156.38    4.81
   5   1   2  157.45    5.63
  -5  -1  -2  146.32    5.57
  -5   1  -2  167.30    5.44
  -5  -1  -2  170.38    5.95
   5  -1   4   52.89    2.18
   5   1   4   57.89    2.22
   5  -1   4   56.61    2.42
   5   1   4   54.53    2.47
  -5   1  -4   44.69    2.63
   5  -1   4   49.82    2.19
  -5   1  -4   52.24    2.11
  -5  -1  -4   54.49    2.00
  -5  -1  -4   54.08    2.83
   5   1   4   51.85    3.46
   5  -1   4   54.41    2.50
  -5  -1  -4   49.29    3.65
  -5   1  -4   53.53    3.50
  -5   1  -6   14.37    1.48
  -5   1  -6   15.40    1.94
   5  -1   6   14.10    1.29
   5   1   6   12.92    2.13
   5  -1   6   16.48    1.75
   5  -1   6   13.17    1.73
   5   1   6   13.77    1.80
   5  -1   6   15.25    1.57
   5   1   6   14.71    1.55
  -5  -1  -6   14.38    2.73
  -5   1  -8    5.69    1.19
  -5  -1  -8    3.78    1.16
   5   1   8    4.74    2.60
   5   1   8    5.66    1.97
   5  -1   8    5.56    1.40
   5  -1   8    5.37    0.97
   5  -1   8    5.42    1.39
   5   1   8    4.39    1.38
   5  -1   8    5.58    1.18
  -5   1  -8    7.29    1.81
  -5  -1 -10    9.54    1.80
  -5   1 -10    8.27    1.76
   5  -1  12    1.72    1.87
   5   1  12    1.42    2.03
   5  -1  12    0.82    1.53
   5   1  12    2.29    1.58
  -5   1 -12    0.87    0.95
  -5   1 -12   -0.03    1.06
  -5  -1 -12   -0.31    1.23
   5  -2 -17    9.77    0.88
   5   2 -17    9.47    0.85
  -5  -2  15   57.69    2.39
  -5   2  15   59.07    2.28
  -5   2  15   58.46    2.59
   5  -2 -15   53.85    3.06
  -5  -2  15   53.07    2.33
   5   2 -15   48.14    2.16
   5   2 -15   51.62    3.23
   5   2 -15   59.11    2.39
   5   2 -13   80.13    3.32
   5  -2 -13   87.96    4.48
   5   2 -13   96.72    5.15
   5   2 -13   91.91    3.02
   5   2 -13   85.03    3.25
  -5  -2  13   82.72    3.40
  -5   2  13   84.34    3.53
   5   2 -13   84.12    4.32
   5  -2 -13   87.37    4.35
  -5   2  13   94.23    5.02
   5   2 -11  107.30    3.40
   5   2 -11  105.85    3.67
  -5  -2  11  102.78    3.39
  -5   2  11   96.11    3.46
   5   2 -11  111.89    5.77
   5  -2 -11  114.29    5.06
  -5   2  11  109.11    6.05
   5   2  -9  287.97    9.27
   5  -2  -9  302.84    8.64
   5   2  -9  280.68    6.52
  -5  -2   9  284.68    6.78
   5   2  -9  281.66    6.86
  -5   2   9  272.39    6.52
  -5  -2   9  297.12    7.06
   5   2  -9  286.98    8.16
  -5   2   9  282.12    7.68
  -5   2   9  273.04   10.02
   5  -2  -7  113.39    4.28
   5   2  -7  109.42    4.97
   5   2  -7  101.88    4.17
   5  -2  -7  112.52    5.06
  -5  -2   7  111.09    3.40
   5   2  -7  109.83    3.17
   5   2  -7  102.85    3.34
   5  -2  -7  108.71    4.34
  -5  -2   7  112.65    3.49
  -5  -2   7  111.87    4.49
  -5  -2   7  109.84    3.77
   5   2  -7  113.54    4.19
  -5   2   7  105.45    4.39
  -5   2   7  110.96    5.85
   5   2  -5  285.53    7.11
   5  -2  -5  275.62    8.41
   5   2  -5  278.00    8.16
   5   2  -5  276.38    6.36
  -5  -2   5  281.50    6.44
  -5   2   5  284.92    6.04
  -5   2   5  275.26    6.58
   5  -2  -5  279.95    6.08
   5  -2  -5  287.87    7.67
  -5  -2   5  278.65    7.41
  -5  -2   5  264.97    6.39
   5   2  -5  281.41    7.01
  -5   2   5  284.36    6.41
  -5  -2   5  280.35    8.79
   5  -2  -5  285.87    7.24
   5  -2  -3  753.22   16.66
   5  -2  -3  770.86   15.59
   5   2  -3  729.16   16.99
  -5   2   3  743.67   14.29
   5   2  -3  777.39   14.76
   5  -2  -3  750.81   14.52
  -5   2   3  757.64   14.77
  -5   2   3  761.92   14.48
   5  -2  -3  753.18   16.42
  -5  -2   3  773.03   14.90
  -5  -2   3  768.33   15.32
  -5   2   3  770.86   15.09
  -5  -2   3  775.28   16.48
   5   2  -3  750.63   15.19
   5   2  -3  755.19   16.75
   5  -2  -3  781.27   17.38
   5   2  -1  931.68   18.65
   5  -2  -1  889.69   18.83
  -5   2   1  895.32   17.19
   5  -2  -1  919.80   17.67
   5   2  -1  903.59   17.55
  -5  -2   1  911.63   18.79
   5   2  -1  929.71   17.71
  -5  -2   1  939.09   17.58
   5   2  -1  895.16   17.34
  -5   2   1  895.36   17.36
  -5   2   1  888.45   17.58
   5   2  -1  895.20   19.27
  -5  -2   1  924.02   17.42
  -5  -2   1  930.23   18.11
   5  -2  -1  911.26   19.16
  -5  -2   1  928.91   19.14
   5  -2  -1  931.52   19.97
  -5  -2   1  932.00   19.74
   5   2   1  221.17    4.94
  -5  -2  -1  234.24    6.22
   5   2   1  228.20    5.09
  -5  -2  -1  229.70    5.03
  -5   2  -1  223.48    6.06
  -5   2  -1  219.86    5.51
   5   2   1  239.17    6.71
   5  -2   1  224.45    6.86
  -5  -2  -1  231.34    7.25
   5  -2   1  227.86    6.93
  -5   2  -1  219.93    6.22
   5   2   3   11.00    1.51
   5   2   3    9.95    1.14
  -5  -2  -3   12.02    1.54
   5  -2   3    9.23    1.37
  -5   2  -3    9.57    1.46
  -5   2  -3   11.03    1.25
   5  -2   3   11.63    1.29
  -5   2  -3   10.26    1.65
  -5  -2  -3   10.93    1.19
   5   2   3   10.70    1.70
   5  -2   3    9.23    1.41
   5   2   3   10.68    2.53
  -5   2  -3    9.03    1.87
  -5  -2  -3    9.93    2.75
  -5  -2  -3   12.91    2.74
   5  -2   5  215.39    5.47
   5   2   5  212.22    5.38
   5  -2   5  199.18    5.49
   5   2   5  210.26    5.76
   5  -2   5  217.47    5.32
  -5   2  -5  221.81    5.27
  -5  -2  -5  222.06    6.26
  -5   2  -5  216.58    6.09
   5   2   5  228.77    6.61
   5   2   5  216.13    6.95
   5  -2   5  198.38    6.05
  -5   2  -5  223.84    6.17
   5  -2   5  227.89    6.31
  -5  -2  -5  220.72    7.72
   5  -2   7   54.17    2.59
   5  -2   7   51.59    2.05
   5   2   7   54.51    2.54
   5  -2   7   52.03    2.62
   5  -2   7   53.79    2.37
  -5   2  -7   53.49    3.00
  -5   2  -7   55.11    2.29
   5  -2   7   55.74    3.10
   5  -2   7   53.98    3.30
  -5   2  -7   54.38    3.14
   5   2   7   46.59    4.11
   5   2   7   56.89    3.47
  -5  -2  -7   54.91    4.34
   5   2   9   71.87    3.94
   5   2   9   62.49    4.64
   5  -2   9   59.48    2.38
   5  -2   9   70.77    2.92
  -5   2  -9   54.53    2.50
   5   2  11    2.90    2.31
   5  -2  11    1.85    1.76
   5  -2  11   -0.38    2.07
   5   2  11   -0.10    1.58
  -5   2 -11    0.13    1.03
   5  -2  11   -0.10    1.20
  -5   2 -11   -0.07    1.24
  -5  -2 -11    0.38    1.32
   5  -2  13   65.30    2.89
   5   2  13   60.48    2.67
   5   2  13   64.94    3.21
  -5  -2 -13   67.98    1.90
  -5   2 -13   67.48    1.87
  -5  -3  16    5.49    0.97
  -5   3  16    6.73    0.92
   5  -3 -16    7.81    1.07
   5   3 -16    8.07    1.05
  -5   3  16    8.26    1.32
   5   3 -16    5.10    0.89
  -5   3  14    5.75    1.26
   5   3 -14    0.51    2.12
  -5  -3  14    2.71    1.31
   5   3 -14    4.31    1.41
  -5  -3  14    4.77    1.50
  -5   3  14    5.90    1.74
   5  -3 -14    4.36    1.62
   5   3 -14    3.68    1.41
   5   3 -12  126.49    4.48
   5   3 -12  137.01    6.38
   5  -3 -12  142.75    5.75
   5   3 -12  134.64    4.21
   5   3 -12  128.39    3.96
  -5   3  12  139.82    4.10
  -5  -3  12  134.24    4.58
   5   3 -12  126.98    5.42
  -5   3  12  140.56    6.53
   5  -3 -10   15.12    2.22
   5   3 -10   12.70    1.71
  -5  -3  10   13.34    1.54
   5   3 -10   13.05    1.62
   5   3 -10   13.39    2.88
  -5   3  10   11.86    1.47
  -5  -3  10   15.02    1.78
   5   3 -10   13.11    2.01
  -5   3  10   12.92    2.30
  -5   3  10   10.50    3.20
   5  -3  -8  117.02    4.85
   5   3  -8  123.29    5.70
   5   3  -8  116.85    3.73
  -5  -3   8  122.93    3.83
   5   3  -8  120.67    3.59
  -5  -3   8  122.76    5.05
  -5  -3   8  127.82    3.98
   5   3  -8  117.43    4.65
  -5   3   8  119.28    4.78
  -5   3   8  120.18    6.18
   5  -3  -6  338.75    8.74
   5   3  -6  331.88    9.54
   5  -3  -6  313.48    9.64
   5   3  -6  329.12    7.45
  -5  -3   6  325.66    7.52
   5  -3  -6  323.55    8.45
  -5  -3   6  329.88    8.74
  -5  -3   6  340.78    7.66
  -5  -3   6  334.94    7.91
   5   3  -6  333.66    8.30
  -5   3   6  324.00    8.60
  -5   3   6  327.45   10.23
   5   3  -4  659.39   15.15
  -5  -3   4  646.60   14.93
   5  -3  -4  673.03   15.78
  -5  -3   4  659.81   13.20
   5   3  -4  639.94   13.11
   5  -3  -4  652.04   14.47
  -5  -3   4  660.73   14.24
   5  -3  -4  654.22   14.08
  -5   3   4  643.80   13.01
  -5   3   4  642.49   15.93
  -5   3   2  690.48   16.48
   5   3  -2  732.20   13.95
  -5   3   2  708.56   13.61
   5   3  -2  718.56   13.96
  -5   3   2  722.08   13.75
   5   3  -2  693.64   13.60
  -5   3   2  689.07   14.76
   5   3  -2  711.53   15.83
  -5  -3   2  711.78   14.78
  -5  -3   2  695.97   14.01
  -5   3   2  711.70   14.18
   5  -3  -2  705.32   15.49
  -5  -3   2  719.98   15.83
   5  -3  -2  741.68   16.66
  -5  -3   2  720.65   16.24
  -5   3   0  114.39    3.66
   5   3   0  122.30    3.23
  -5   3   0  118.40    3.52
  -5   3   0  115.22    4.02
  -5  -3   0  119.68    3.24
   5   3   0  123.68    3.04
   5   3   0  125.94    4.56
   5  -3   0  115.44    4.75
  -5  -3   0  137.74    5.40
   5  -3   0  129.89    5.15
  -5   3  -2  443.14    9.06
  -5  -3  -2  427.73   10.21
   5   3   2  448.10    9.63
  -5   3  -2  436.52    9.14
   5  -3   2  428.78    9.28
  -5   3  -2  435.80    9.72
   5   3   2  430.75    9.49
   5   3   2  452.22   12.06
   5  -3   2  446.43   11.37
  -5  -3  -2  462.39   11.91
   5  -3   2  462.61   11.44
   5  -3   4   83.70    2.97
  -5   3  -4   79.92    2.36
   5   3   4   76.25    2.71
   5   3   4   79.72    3.11
  -5   3  -4   80.53    2.70
   5  -3   4   72.97    2.78
  -5   3  -4   80.44    3.29
   5   3   4   79.97    3.18
   5   3   4   80.27    4.44
   5   3   4   83.41    4.46
   5  -3   4   84.76    3.46
  -5   3  -4   86.44    3.42
   5  -3   4   92.43    3.75
  -5  -3  -4   87.85    5.01
  -5  -3  -6   12.80    3.22
   5  -3   6   12.05    1.59
   5  -3   6   14.83    1.64
   5  -3   6   12.20    1.12
  -5   3  -6   13.20    1.25
   5  -3   6   13.25    1.43
  -5   3  -6   13.16    1.98
   5   3   6   13.77    2.76
   5   3   6   16.52    2.17
  -5   3  -6   14.74    1.46
   5  -3   6   13.47    1.83
   5   3   6   10.87    2.23
   5  -3   6   14.61    2.36
  -5   3  -6   15.88    2.24
   5   3   8   73.22    3.97
   5   3   8   71.95    4.86
   5  -3   8   68.82    2.50
   5  -3   8   67.56    2.96
  -5   3  -8   70.01    2.80
  -5   3  -8   72.57    2.54
  -5   3  -8   71.45    3.59
   5  -3   8   69.43    3.76
  -5   3  -8   68.47    3.48
   5  -3   8   70.22    2.81
   5   3  10   10.05    2.80
   5  -3  10    6.56    2.37
   5   3  10    6.37    1.93
  -5   3 -10    7.20    1.22
   5  -3  10    6.77    1.04
   5  -3  10    6.64    1.46
  -5   3 -10    7.84    1.48
  -5  -3 -10    6.10    1.60
   5  -3  12   35.82    2.62
   5   3  12   38.09    2.43
   5   3  12   41.56    3.18
  -5   3 -12   35.29    1.59
  -5   3 -12   41.02    1.60
  -5  -3 -12   39.43    1.91
   5   4 -15   13.88    2.15
  -5  -4  15   10.36    1.29
  -5   4  15   15.36    1.28
   5   4 -15   15.36    1.28
   5  -4 -15   16.63    1.33
  -5   4  15   16.15    1.68
   5  -4 -15   16.69    1.69
  -5  -4  15   14.59    1.48
   5   4 -15   13.69    1.45
   5   4 -13   11.09    1.78
   5  -4 -13   12.69    2.01
  -5   4  13   10.59    1.47
   5   4 -13   10.79    2.57
  -5  -4  13   12.09    1.82
  -5   4  13   12.25    1.94
  -5   4  13   10.43    2.73
   5   4 -11  263.00    7.14
   5  -4 -11  284.89    8.78
   5   4 -11  260.58    6.72
  -5  -4  11  261.59    6.69
  -5   4  11  266.07    6.60
  -5  -4  11  290.75    7.11
  -5   4  11  272.51    7.06
  -5  -4  11  275.87    7.29
  -5   4  11  278.96    7.50
   5  -4  -9  201.15    6.95
   5   4  -9  181.92    7.59
  -5  -4   9  199.60    5.38
   5   4  -9  188.63    5.21
  -5   4   9  180.52    4.84
  -5  -4   9  182.63    6.70
  -5  -4   9  187.45    5.40
   5   4  -9  186.36    6.38
  -5   4   9  185.82    6.11
  -5   4   9  198.87    8.18
   5   4  -7  221.35    7.88
   5  -4  -7  231.91    8.03
   5   4  -7  228.23    5.72
   5  -4  -7  237.18    7.28
  -5  -4   7  228.45    7.23
  -5  -4   7  217.19    5.88
  -5  -4   7  216.47    6.21
   5   4  -7  224.67    6.68
  -5   4   7  234.12    6.93
  -5   4   7  238.44    8.86
   5   4  -5   94.83    3.10
  -5  -4   5   93.16    3.96
  -5  -4   5   87.14    3.14
  -5  -4   5   92.28    3.74
  -5  -4   5   92.31    4.86
   5  -4  -5   86.89    4.86
   5   4  -5   92.00    4.49
   5   4  -5   91.17    3.43
  -5  -4   5   95.70    3.42
  -5   4   5   92.65    4.17
  -5   4   5   99.29    4.07
  -5   4   5   96.17    5.07
  -5   4   3  125.58    5.43
   5   4  -3  126.91    3.30
  -5  -4   3  125.70    4.31
  -5  -4   3  121.19    3.61
   5  -4  -3  124.51    4.60
  -5  -4   3  128.21    3.93
  -5  -4   3  124.25    5.32
   5  -4  -3  132.05    5.67
   5   4  -3  128.95    5.05
  -5   4   1  263.22    7.70
  -5   4   1  255.07    5.65
  -5   4   1  260.83    6.55
  -5   4   1  261.07    5.69
   5   4  -1  259.72    5.72
   5   4  -1  279.14    7.56
  -5   4   1  263.56    5.81
   5  -4  -1  265.57    7.72
  -5  -4   1  259.58    7.84
   5  -4  -1  277.50    8.52
  -5  -4   1  269.21    8.15
  -5   4  -1  183.49    5.24
  -5   4  -1  174.30    4.29
   5  -4   1  164.26    4.40
   5   4   1  180.49    4.68
   5  -4   1  174.99    4.45
  -5   4  -1  178.56    4.86
   5   4   1  175.88    5.61
   5   4   1  173.60    5.78
   5   4   1  180.11    4.82
  -5   4  -1  180.50    4.40
   5   4   1  196.42    7.06
  -5  -4  -1  169.43    4.93
   5  -4   1  179.60    6.34
  -5  -4  -1  180.73    6.70
   5  -4   1  186.58    6.63
  -5  -4  -3  158.32    6.56
  -5   4  -3  145.89    3.96
   5   4   3  152.39    4.47
   5  -4   3  148.27    4.12
  -5   4  -3  147.06    4.62
   5   4   3  150.79    5.97
   5   4   3  157.49    4.58
   5   4   3  155.53    6.25
  -5   4  -3  145.04    4.02
   5  -4   3  147.19    6.10
   5  -4   3  159.38    5.12
  -5   4  -3  160.65    4.82
  -5  -4  -3  150.34    6.51
   5  -4   5  302.88    7.27
   5  -4   5  304.60    6.68
  -5   4  -5  296.33    6.87
   5  -4   5  295.20    7.17
  -5   4  -5  285.66    6.46
  -5   4  -5  297.82    7.84
   5  -4   5  292.61    7.06
   5   4   5  306.40    9.72
   5   4   5  300.51    7.48
   5  -4   5  294.79    8.19
   5  -4   5  307.31    6.73
   5   4   5  277.43    8.84
  -5   4  -5  298.44    7.86
   5  -4   5  328.70    8.35
  -5  -4  -5  336.05   10.44
   5  -4   7   48.26    2.57
   5  -4   7   50.76    2.11
  -5   4  -7   49.22    2.38
  -5   4  -7   50.68    2.08
   5  -4   7   48.95    2.37
  -5   4  -7   51.08    3.01
   5   4   7   51.52    3.31
   5   4   7   53.96    4.33
   5   4   7   42.98    2.65
   5  -4   7   48.75    3.12
  -5   4  -7   51.72    3.19
   5  -4   7   54.17    3.40
  -5  -4  -7   49.40    4.64
   5   4   9    0.76    1.72
   5  -4   9   -0.27    1.22
   5   4  11    2.74    2.11
   5   4  11    3.85    1.61
  -5  -4 -11    3.85    1.25
  -5   4 -11    3.11    0.97
   5  -4  11    3.44    0.81
   5  -4  11    1.96    1.10
  -5   4 -11    3.22    1.11
  -5   5  16    1.33    0.99
   5   5 -14   35.39    2.09
   5   5 -14   35.05    2.95
  -5   5  14   32.71    1.73
   5   5 -14   38.40    1.77
  -5   5  14   41.91    2.24
   5  -5 -14   40.25    2.46
  -5  -5  14   36.58    2.15
  -5   5  14   37.74    3.01
  -5   5  12   43.86    2.16
   5   5 -12   40.13    3.69
   5  -5 -12   46.04    3.19
  -5   5  12   43.21    4.10
   5   5 -10    1.81    1.62
   5  -5 -10    1.36    1.88
  -5  -5  10   -0.06    1.31
   5   5 -10    0.11    1.38
  -5   5  10    1.01    1.19
  -5  -5  10    1.19    1.95
  -5  -5  10   -0.13    1.49
  -5  -5  10    0.93    1.81
  -5   5  10   -0.18    1.68
  -5   5  10    0.34    2.14
   5  -5  -8  344.18    9.88
   5   5  -8  339.57   10.53
   5  -5  -8  357.55   10.69
   5   5  -8  340.94    7.88
  -5   5   8  336.34    7.57
  -5  -5   8  321.40    9.70
  -5  -5   8  317.37    8.16
  -5  -5   8  320.47    8.63
  -5   5   8  348.70    9.05
  -5   5   8  337.41   11.16
   5  -5  -6  436.98   11.40
   5   5  -6  425.87   11.75
   5  -5  -6  421.33   12.26
   5   5  -6  425.21    9.33
  -5  -5   6  424.47   11.07
   5   5  -6  443.96   11.81
  -5  -5   6  426.02    9.68
  -5  -5   6  431.20   10.88
  -5  -5   6  415.90    9.82
  -5   5   6  430.80   10.67
  -5   5   6  417.85   10.64
  -5   5   6  375.00   12.35
  -5   5   4   14.81    2.43
  -5   5   4   16.43    2.70
  -5   5   4   13.36    2.68
   5  -5  -4   14.18    1.28
   5   5  -4   14.67    2.41
  -5  -5   4   12.55    1.68
  -5  -5   4   12.05    1.87
  -5  -5   4   14.76    1.71
   5   5  -4   17.88    2.92
  -5  -5   4   13.97    1.72
   5  -5  -4   11.50    2.06
  -5  -5   4   10.16    3.09
  -5   5   2  106.30    4.44
  -5   5   2  116.51    5.01
  -5   5   2  111.29    3.05
   5   5  -2  106.51    3.72
   5  -5  -2  105.58    3.13
  -5   5   2  114.73    3.08
   5   5  -2  108.44    4.50
   5   5  -2  117.80    5.55
   5  -5  -2  105.57    4.73
  -5  -5   2  110.72    3.66
  -5  -5   2  112.21    5.15
  -5   5   0   45.92    2.55
  -5   5   0   45.17    1.92
   5  -5   0   44.44    1.88
  -5  -5   0   49.79    2.08
   5  -5   0   47.23    1.98
   5   5   0   50.63    4.08
   5  -5   0   54.42    3.69
  -5  -5   0   44.78    2.31
  -5   5   0   46.92    2.90
  -5   5  -2  121.83    4.46
  -5  -5  -2  127.54    4.59
  -5   5  -2  125.80    3.56
   5  -5   2  125.32    3.60
   5   5   2  129.37    4.18
   5   5   2  131.39    5.26
   5   5   2  122.46    5.82
   5  -5   2  126.23    5.66
  -5  -5  -2  124.51    3.97
  -5  -5  -2  125.82    5.91
  -5  -5  -4  182.53    7.51
  -5   5  -4  157.48    5.52
  -5   5  -4  163.29    4.39
   5  -5   4  156.31    4.60
   5  -5   4  164.62    4.59
   5   5   4  157.31    6.56
   5   5   4  167.60    5.06
   5  -5   4  162.72    5.57
   5   5   4  161.68    6.62
   5   5   4  156.53    5.13
  -5   5  -4  170.47    5.24
   5  -5   4  163.43    6.72
   5  -5   4  167.50    5.62
  -5  -5  -4  163.77    7.17
  -5  -5  -6   40.44    4.47
   5  -5   6   48.30    2.44
   5  -5   6   42.97    1.91
  -5   5  -6   44.46    2.23
  -5   5  -6   38.87    1.85
   5  -5   6   42.67    2.23
   5   5   6   44.64    3.88
   5  -5   6   43.23    2.94
   5   5   6   39.02    2.64
   5   5   6   36.38    3.29
   5  -5   6   43.48    2.00
  -5   5  -6   37.86    2.86
   5  -5   6   41.89    3.33
  -5  -5  -6   45.68    4.60
  -5   5  -8    1.55    1.03
   5  -5   8    1.83    1.24
  -5   5  -8    1.24    1.30
   5  -5   8    1.67    1.19
   5  -5   8    1.43    0.95
   5  -5   8    2.98    2.15
  -5  -5  -8    1.75    3.13
  -5   5  -8    1.49    1.80
   5   5  10   10.04    2.50
   5   5  10    9.04    1.80
   5  -5  10    9.02    1.29
  -5   5 -10    9.60    1.12
   5  -5  10    8.93    1.02
  -5   5 -10    9.60    1.28
   5   5  12    9.45    1.78
   5  -5  12   11.92    1.55
  -5   5 -12    8.13    0.78
   5   6 -15   19.51    1.33
  -5  -6  15   22.35    1.36
   5   6 -13    2.10    1.37
  -5  -6  13    3.45    1.52
  -5   6  13    3.90    1.57
  -5   6  13    2.90    1.07
   5   6 -13    2.51    1.99
  -5   6  13    2.28    1.49
  -5   6  13    3.83    2.37
   5   6 -11    2.74    2.31
   5  -6 -11    1.81    1.71
  -5   6  11    5.12    2.82
   5   6  -9  129.04    4.41
  -5  -6   9  133.42    4.38
   5   6  -9  129.15    4.02
  -5  -6   9  126.53    5.62
  -5  -6   9  126.72    4.44
  -5   6   9  135.25    5.17
  -5  -6   9  129.19    4.57
  -5   6   9  136.14    4.27
  -5  -6   9  128.06    4.91
  -5   6   9  133.55    3.92
   5   6  -7  231.46    8.06
   5  -6  -7  232.39    8.50
  -5  -6   7  215.00    7.49
  -5  -6   7  205.07    6.05
  -5  -6   7  220.71    7.32
   5  -6  -7  245.55    7.98
  -5   6   7  221.68    5.67
  -5   6   7  220.25    6.90
  -5   6   7  230.39    7.20
  -5   6   7  230.22    8.75
   5  -6  -5  115.84    5.86
   5   6  -5  107.46    5.12
   5   6  -5  116.56    5.51
  -5  -6   5  113.61    4.84
  -5  -6   5  116.87    4.69
  -5  -6   5  117.33    3.99
  -5   6   5  118.80    4.72
  -5   6   5  111.70    5.01
  -5   6   5  112.18    5.82
   5   6  -5  112.85    4.51
  -5  -6   3   31.34    3.70
   5  -6  -3   29.89    3.42
   5   6  -3   31.60    2.78
  -5  -6   3   26.86    2.25
  -5   6   3   27.94    1.61
   5   6  -3   30.06    2.67
   5  -6  -3   31.81    3.83
   5   6  -3   26.61    3.30
  -5  -6   3   30.73    2.40
  -5  -6   3   29.79    2.02
   5  -6  -3   29.64    3.07
  -5   6   3   30.31    2.90
  -5   6   3   27.95    3.03
  -5   6   3   29.38    3.05
  -5   6   1   90.72    4.06
  -5   6   1   97.16    2.97
   5   6  -1   81.50    3.36
  -5   6   1   93.88    2.89
   5  -6  -1   88.42    2.87
   5   6  -1  101.28    5.31
   5  -6  -1   99.78    5.04
  -5  -6   1  101.34    4.97
  -5   6  -1   65.77    3.27
   5   6   1   51.71    2.66
  -5   6  -1   62.77    2.38
   5  -6   1   57.68    2.28
   5   6   1   61.57    3.08
   5   6   1   69.24    4.53
   5  -6   1   58.18    4.08
  -5  -6  -1   63.49    4.29
   5  -6   1   62.40    4.50
  -5   6  -3   30.75    2.54
  -5   6  -3   35.80    1.98
   5  -6   3   32.87    1.84
   5   6   3   34.23    2.62
   5   6   3   38.46    3.25
   5   6   3   36.17    3.47
   5   6   3   29.65    2.52
  -5  -6  -3   34.73    3.81
  -5  -6  -5  434.14   12.99
  -5   6  -5  408.70    8.97
   5  -6   5  414.39    9.33
   5   6   5  417.17    9.72
   5   6   5  427.95   12.22
   5   6   5  396.25    9.81
   5  -6   5  399.94   10.66
   5   6   5  383.47   11.42
  -5   6  -5  423.92    9.98
   5  -6   5  418.87   12.00
   5  -6   5  407.97   10.35
  -5  -6  -5  410.26   12.44
   5  -6   7  111.15    3.76
  -5   6  -7  115.47    3.47
   5  -6   7  111.48    3.32
   5  -6   7  111.12    3.69
   5   6   7   95.61    3.93
   5   6   7  103.20    5.00
   5  -6   7  110.56    3.35
   5  -6   7  121.34    4.70
  -5   6  -7  115.23    4.24
  -5  -6  -7  116.97    6.32
   5  -6   9    4.98    0.94
   5   6   9    2.03    2.27
   5  -6   9    3.33    1.19
   5  -6   9    4.92    0.92
  -5   6  -9    4.52    1.20
   5   6  11   12.64    2.13
   5  -6  11   11.67    1.03
  -5   6 -11   10.82    0.96
   5   7 -14   27.30    1.46
  -5  -7  14   25.89    1.53
   5   7 -12   10.60    1.55
  -5  -7  12   11.95    1.37
  -5  -7  12   13.29    1.49
   5   7 -12    9.13    2.14
  -5   7  12   10.49    1.25
  -5  -7  12   11.55    1.67
  -5   7  12   12.00    1.67
  -5   7  12   10.22    2.50
  -5   7  12   12.61    1.91
   5   7 -10   56.00    4.08
  -5  -7  10   55.64    3.80
  -5   7  10   61.65    2.46
  -5   7  10   62.55    2.76
  -5  -7  10   55.33    3.30
  -5   7  10   61.76    4.68
   5   7  -8   23.41    2.07
   5  -7  -8   21.25    3.13
  -5  -7   8   21.83    2.68
  -5  -7   8   22.24    2.16
  -5  -7   8   17.25    2.44
  -5  -7   8   22.11    2.18
  -5  -7   8   19.29    2.45
  -5   7   8   22.77    2.77
  -5   7   8   22.70    2.76
   5   7  -8   13.25    2.76
  -5  -7   6  281.93    8.81
  -5  -7   6  291.10    7.42
  -5  -7   6  282.84    8.51
   5   7  -6  308.56    7.73
   5  -7  -6  301.28    9.29
  -5  -7   6  279.01    7.96
   5  -7  -6  301.63   10.30
   5   7  -6  276.10    9.04
   5   7  -6  265.90    8.10
  -5   7   6  289.79    8.75
  -5   7   6  290.38    8.16
  -5   7   6  293.63   10.00
   5   7  -4   47.42    3.68
  -5  -7   4   40.47    3.02
  -5   7   4   42.03    2.04
   5   7  -4   53.83    3.14
  -5  -7   4   40.46    2.77
   5   7  -4   45.56    3.32
  -5  -7   4   42.25    4.20
   5  -7  -4   44.58    4.19
  -5   7   4   44.47    3.63
  -5   7   4   42.04    3.11
   5   7  -4   47.95    3.15
  -5   7   4   42.40    3.79
  -5  -7   2   25.61    3.67
  -5  -7   2   31.02    2.57
  -5   7   2   31.57    1.85
   5  -7  -2   31.79    4.34
   5   7  -2   29.32    2.57
   5   7  -2   33.68    3.45
   5   7  -2   25.86    2.22
   5  -7  -2   31.30    3.35
  -5   7   2   28.48    3.43
  -5   7   2   33.64    2.65
   5   7  -2   28.58    2.65
  -5   7   0  199.64    7.36
  -5   7   0  187.64    4.91
   5   7   0  179.38    5.17
   5   7   0  188.12    5.65
   5   7   0  189.62    7.35
  -5   7   0  196.09    4.88
  -5  -7   0  186.82    7.32
   5  -7   0  200.52    7.05
  -5  -7   0  183.03    7.03
  -5   7  -2  213.86    5.59
  -5   7  -2  219.25    5.48
   5   7   2  221.15    6.17
   5   7   2  235.46    6.43
   5   7   2  223.29    8.08
   5  -7   2  219.16    8.16
   5  -7   2  228.89    8.44
  -5  -7  -2  222.18    8.06
  -5   7  -4   78.37    2.87
   5  -7   4   77.95    3.04
   5   7   4   81.82    3.57
   5   7   4   76.95    4.65
   5   7   4   83.34    3.71
   5  -7   4   84.18    4.12
   5  -7   4   77.75    4.90
  -5  -7  -4   81.62    5.12
   5  -7   6   14.60    1.63
  -5   7  -6   14.03    1.52
   5  -7   6   14.54    1.57
   5   7   6   10.92    2.49
   5  -7   6   14.81    1.37
   5   7   6   15.04    2.06
   5  -7   6   15.05    2.91
  -5  -7  -6   12.71    3.32
   5   7   8   45.48    3.09
   5   7   8   50.65    2.45
   5  -7   8   57.75    2.16
   5   7   8   65.60    4.25
  -5   7  -8   51.83    3.47
   5  -7   8   58.65    2.11
   5  -7   8   63.58    2.48
  -5   7  -8   60.24    2.24
   5  -7   8   56.02    2.45
   5   7  10   27.92    2.62
   5  -7  10   28.58    1.41
  -5   7 -10   25.62    1.30
   5   8 -13   39.57    1.62
  -5  -8  13   38.19    1.74
   5   8 -11   12.83    2.21
   5   8 -11   22.22    1.71
  -5  -8  11   22.33    1.65
  -5  -8  11   20.98    2.37
  -5  -8  11   19.55    1.62
   5   8 -11   15.15    2.26
  -5  -8  11   20.75    1.80
  -5   8  11   23.41    2.24
  -5   8  11   21.51    3.00
   5   8  -9   24.34    2.88
   5   8  -9   29.00    2.06
  -5  -8   9   25.22    2.74
  -5  -8   9   26.30    2.05
  -5  -8   9   23.23    2.48
   5   8  -9   20.48    2.70
  -5   8   9   22.94    3.65
  -5  -8   7  431.59   10.65
   5   8  -7  430.52    9.83
   5   8  -7  401.14   11.59
   5  -8  -7  485.18   13.50
  -5  -8   7  430.12   11.80
  -5  -8   7  444.56   10.26
   5   8  -7  429.69   10.31
  -5  -8   7  417.52    9.84
  -5  -8   7  446.16   11.11
  -5   8   7  466.90   11.80
  -5   8   7  465.04   10.96
  -5   8   7  446.29   13.03
  -5  -8   5  112.43    5.06
  -5   8   5  110.33    3.40
   5   8  -5  116.62    4.30
  -5  -8   5  117.24    4.83
   5  -8  -5  119.40    6.46
  -5   8   5  107.29    5.23
  -5   8   5  112.41    4.58
   5   8  -5  103.34    4.59
  -5  -8   3   43.54    4.19
   5  -8  -3   36.30    4.20
   5   8  -3   37.96    2.31
   5   8  -3   34.99    3.32
  -5   8   3   33.79    1.99
   5   8  -3   39.92    2.89
  -5  -8   3   38.49    2.88
   5  -8  -3   32.60    3.49
  -5   8   3   34.73    3.56
  -5   8   3   36.91    2.75
   5   8  -3   35.08    2.96
  -5  -8   1  292.76    9.47
  -5  -8   1  285.63    8.40
  -5   8   1  289.22    6.88
   5   8  -1  302.75    7.33
   5   8  -1  300.50    7.56
   5   8  -1  282.81    9.28
   5  -8  -1  294.48    9.62
  -5   8   1  303.89    9.48
   5   8  -1  286.72    8.08
  -5   8  -1  191.70    7.34
  -5   8  -1  189.34    5.10
   5   8   1  188.21    5.29
  -5   8  -1  199.81    5.06
   5   8   1  198.06    5.70
   5   8   1  184.13    5.69
   5  -8   1  196.04    7.69
  -5  -8  -1  193.45    7.52
   5  -8   1  192.61    8.05
  -5   8  -3    5.32    2.84
  -5   8  -3    4.59    1.46
  -5   8  -3    4.59    1.39
   5  -8   3    5.20    1.25
   5  -8   3    5.32    1.71
   5   8   3    4.61    2.46
   5   8   3    5.15    1.97
   5   8   3    3.71    1.76
   5  -8   3    3.67    2.77
  -5  -8  -3    4.90    2.66
  -5  -8  -3    8.10    3.42
  -5  -8  -5   59.25    4.25
   5   8   5   67.72    4.20
   5  -8   5   69.38    3.56
   5   8   5   59.27    3.11
   5   8   5   66.75    4.28
   5  -8   5   73.22    4.51
  -5   8  -5   70.27    4.32
   5  -8   7   49.36    2.23
   5   8   7   49.47    3.59
   5  -8   7   53.16    3.05
   5   8   7   46.20    3.23
   5   8   7   42.14    2.37
   5  -8   7   50.01    2.02
   5  -8   7   52.87    2.28
  -5   8  -7   52.33    2.07
   5  -8   7   53.98    1.95
  -5   8  -7   40.47    2.19
  -5   8  -7   49.95    3.25
   5   8   9    6.77    1.85
  -5   8  -9    3.74    1.08
   5  -8   9    6.83    0.94
   5   9 -12    0.66    1.19
   5   9 -12    2.90    0.82
  -5  -9  12    1.82    0.84
  -5   9  12    4.38    1.24
   5   9 -10   80.51    3.53
  -5  -9  10  101.21    3.17
  -5  -9  10   95.91    4.12
  -5  -9  10  103.38    3.26
   5   9 -10   89.75    3.91
   5   9 -10   97.83    2.99
  -5  -9  10  100.24    3.05
  -5   9  10  115.93    3.86
  -5   9  10  117.04    5.16
   5   9  -8    8.67    2.28
  -5  -9   8   10.24    2.03
  -5  -9   8   11.56    1.71
   5   9  -8   12.20    1.42
  -5  -9   8    9.48    2.08
   5   9  -8    8.79    2.13
  -5   9   8   13.86    2.46
  -5   9   8   11.88    2.09
  -5   9   8   17.47    3.05
  -5  -9   6   87.84    4.42
  -5  -9   6   87.17    4.19
  -5   9   6   89.40    4.70
   5   9  -6   92.17    4.12
  -5   9   6   93.22    5.24
  -5  -9   6   90.04    4.02
   5  -9  -6   84.77    5.27
   5  -9  -4  189.93    8.23
  -5   9   4  180.66    5.70
  -5   9   4  181.61    4.78
   5   9  -4  197.27    5.54
  -5   9   2  116.07    3.61
   5   9  -2  118.28    4.24
  -5  -9   2  120.74    5.91
   5  -9  -2  110.08    6.39
   5   9  -2  122.49    4.02
   5   9  -2  113.31    5.30
   5  -9  -2  118.11    5.71
  -5   9   2  112.39    5.78
  -5   9   0   39.01    2.15
   5   9   0   39.12    2.65
  -5  -9   0   42.28    4.20
   5  -9   0   36.82    3.99
   5  -9   0   34.50    1.85
   5   9   0   38.74    2.53
   5   9   0   38.06    3.50
  -5   9   0   36.69    3.64
   5  -9   0   35.83    3.71
   5   9   0   37.33    2.60
  -5  -9  -2   58.39    4.33
   5  -9   2   41.63    3.82
   5   9   2   51.11    2.85
   5   9   2   50.98    2.84
   5   9   2   49.66    3.83
   5  -9   2   54.20    4.25
  -5   9  -2   55.25    2.49
  -5   9  -4   84.38    3.04
  -5  -9  -4   90.00    4.96
   5  -9   4   83.74    2.97
   5   9   4   94.34    3.46
   5  -9   4   93.87    3.97
   5   9   4   80.47    4.62
   5  -9   4   94.65    4.90
  -5   9  -4   91.31    4.63
   5  -9   6    6.84    0.92
   5  -9   6    8.14    1.20
   5  -9   6    7.14    1.11
   5   9   6    8.25    1.97
   5  -9   6    7.70    1.59
   5  -9   6    8.24    1.08
  -5   9  -6    6.51    1.33
   5   9   6    5.43    1.52
  -5   9  -6    8.91    2.06
   5  -9   8    2.04    0.68
  -5   9  -8    0.68    0.97
   5   9   8    2.38    0.99
   5  -9   8    2.18    0.78
  -5 -10  11   48.73    1.60
  -5  10  11   58.68    2.08
  -5 -10   9   19.09    2.05
  -5 -10   9   20.45    1.52
  -5  10   9   22.46    1.92
   5  10  -9   24.38    1.91
  -5 -10   9   19.75    1.52
  -5 -10   7    7.54    1.79
  -5 -10   7    9.74    1.51
   5  10  -7   11.61    2.08
  -5 -10   7    9.69    1.90
  -5  10   7    9.94    2.35
   5  10  -7    9.10    1.93
  -5  10   7   10.17    1.87
  -5 -10   5    7.62    1.56
   5  10  -5    8.23    2.15
  -5  10   5    7.71    1.26
  -5 -10   5    8.37    2.08
  -5  10   5   10.78    2.62
   5  10  -5    5.97    2.02
  -5  10   5    7.62    1.85
   5  10  -3   10.31    2.24
  -5  10   3    8.20    1.39
  -5 -10   3    5.85    1.50
  -5 -10   3    8.45    2.12
   5 -10  -3    5.00    2.47
  -5  10   3    8.83    2.66
   5  10  -3   12.20    2.13
  -5 -10   1   10.13    3.00
   5 -10  -1    8.93    2.82
   5  10  -1   10.56    1.95
   5  10  -1   11.62    2.19
  -5  10   1   11.21    1.46
   5  10  -1    9.04    2.26
   5  10  -1    9.19    1.53
   5 -10  -1   10.19    2.59
   5  10  -1   11.82    2.23
  -5  10   1   13.94    2.83
  -5 -10  -1   51.69    3.86
   5  10   1   54.34    2.71
  -5  10  -1   59.49    3.93
   5  10   1   50.19    3.65
   5 -10   1   54.96    3.02
   5  10   1   54.10    2.68
   5 -10   1   56.31    3.94
  -5  10  -1   56.20    2.35
   5  10   1   53.56    2.66
   5  10   3   45.51    2.37
   5 -10   3   42.05    2.55
   5  10   3   37.76    3.22
   5  10   3   36.75    2.26
  -5  10  -3   36.29    3.31
   5 -10   3   40.27    3.38
  -5  10  -3   41.17    2.02
  -5  10  -5    8.62    1.27
   5  10   5    6.16    1.85
   5 -10   5    8.63    1.45
   5 -10   5    9.01    1.02
   5 -10   5    7.72    0.87
   5 -10   5    8.42    1.14
   5  10   5    7.47    1.49
  -5  10  -5    9.58    1.90
   5 -10   7    2.20    0.65
   5  10   7    1.88    0.90
  -5  10  -7    1.35    0.85
  -5 -11   8    2.59    0.96
  -5  11   8    2.98    1.21
  -5  11   8    3.52    1.54
   5  11  -8    2.36    1.35
  -5 -11   8    1.95    0.93
  -5 -11   6   28.02    1.73
  -5 -11   6   33.98    1.86
  -5  11   6   34.42    2.68
  -5  11   6   31.19    1.87
   5  11  -6   24.93    2.04
   5  11  -6   37.89    2.17
  -5  11   4   35.32    3.01
   5  11  -4   31.64    2.25
  -5 -11   4   29.90    1.79
  -5 -11   4   30.30    1.84
  -5 -11   4   31.22    2.44
   5  11  -4   30.61    1.97
  -5  11   4   34.92    1.61
   5  11  -4   35.81    2.26
   5  11  -2    9.25    1.61
   5  11  -2    8.27    1.79
  -5  11   2   12.12    2.47
   5 -11  -2    8.61    2.07
   5  11  -2    9.64    1.88
  -5  11   2    9.28    1.24
   5  11   0   96.17    3.09
  -5  11   0  100.46    4.31
   5  11   0   88.36    3.42
   5 -11   0   93.51    3.49
   5  11   0   81.67    2.92
   5  11   0   81.04    3.80
   5 -11   0   79.42    4.07
  -5  11   0   94.29    2.79
   5  11   0   88.32    3.05
   5  11   2   60.82    2.29
   5 -11   2   56.60    2.61
   5  11   2   48.88    2.31
   5  11   2   48.52    3.05
  -5  11  -2   62.84    3.22
   5 -11   2   51.95    3.31
  -5  11  -2   58.54    2.11
   5  11   2   56.20    2.23
  -5  11  -4   10.31    1.11
   5 -11   4   10.65    1.04
   5 -11   4   11.13    1.32
   5 -11   4   11.14    0.96
   5  11   4    9.02    1.31
  -5  11  -4    9.94    1.58
   5  11   6    0.70    0.74
  -5 -12   5   23.63    1.24
   5  12  -5   31.83    1.39
  -5 -12   5   28.81    1.35
  -5  12   5   18.75    2.19
   5  12  -5   33.25    1.66
  -5  12   3   22.10    2.16
   5  12  -3   21.72    1.64
   5 -12  -1    3.43    0.87
  -5  12   1    3.55    1.71
   5  12  -1    2.87    1.31
  -5  12   1    2.29    0.84
   5 -12   1   17.59    1.01
   5  12   1   14.67    1.06
  -5  12  -1   15.63    1.73
  -5  12  -1   19.39    1.09
   5  12   1   14.39    1.28
   5 -12   3   38.99    1.23
   5  12   3   27.72    1.37
  -6   0  16   30.92    1.61
   6   0 -16   29.47    1.58
   6   0 -14  104.93    4.50
   6   0 -14  100.10    3.37
   6   0 -12   81.98    4.40
   6   0 -12   83.54    4.59
   6   0 -12   89.37    4.40
  -6   0  12   86.96    5.46
   6   0 -12   91.07    3.37
   6   0 -10   60.21    4.07
   6   0 -10   60.66    3.71
  -6   0  10   53.29    4.86
   6   0 -10   60.77    2.78
  -6   0   8  237.15    5.84
   6   0  -8  229.98    5.90
  -6   0   8  230.38    6.61
  -6   0   8  231.74    6.29
   6   0  -8  240.19    7.28
   6   0  -8  235.62    7.89
   6   0  -6  425.82    9.05
  -6   0   6  393.69    9.46
  -6   0   6  424.04    9.11
  -6   0   6  410.38    8.80
  -6   0   6  419.32   10.14
   6   0  -6  434.74   11.24
  -6   0   6  428.04    9.47
   6   0  -6  412.38   10.21
  -6   0   4  122.51    4.13
   6   0  -4  116.50    3.33
  -6   0   4  116.75    3.44
  -6   0   4  115.77    3.33
  -6   0   4  117.67    4.30
   6   0  -4  115.90    4.92
  -6   0   4  117.39    3.78
   6   0  -4  125.18    4.03
   6   0  -2  410.31   10.15
  -6   0   2  412.96    9.67
  -6   0   2  388.91    8.51
   6   0  -2  401.35    8.65
  -6   0   2  400.88    9.76
   6   0  -2  397.87   10.54
  -6   0   2  406.93    9.07
  -6   0   2  397.54    9.52
   6   0   0   23.82    1.61
   6   0   0   24.96    1.73
  -6   0   0   20.48    1.99
  -6   0   0   20.05    2.61
  -6   0   0   23.53    2.18
   6   0   0   23.36    1.44
  -6   0   0   23.70    1.55
  -6   0   0   23.77    2.73
  -6   0   0   21.15    2.37
  -6   0  -2  147.64    4.96
   6   0   2  142.74    3.88
  -6   0  -2  139.71    3.83
  -6   0  -2  144.65    5.74
   6   0   2  133.34    3.71
   6   0   2  138.20    4.18
   6   0   2  134.69    3.90
  -6   0  -4   53.50    2.16
   6   0   4   53.43    2.02
  -6   0  -4   59.08    3.16
  -6   0  -4   57.60    4.12
   6   0   4   54.85    2.37
   6   0   4   54.45    2.78
  -6   0  -6   14.81    1.93
  -6   0  -6   14.27    1.59
  -6   0  -6   16.14    2.09
   6   0   6   16.98    1.67
   6   0   6   16.07    1.89
  -6   0  -6   13.26    2.96
  -6   0  -8    2.40    1.13
   6   0   8    0.17    2.28
   6   0   8    2.47    1.68
   6   0   8    1.81    1.23
   6   0  10    7.49    1.86
   6   0  10    5.01    2.28
  -6   0 -10    1.85    1.49
   6   0  12    0.75    1.64
  -6   0 -12    0.63    0.72
  -6   0 -12    0.79    0.89
  -6   1  15   23.14    1.82
  -6  -1  15   21.61    1.75
   6   1 -15   23.91    2.10
   6  -1 -15   26.03    2.18
   6  -1 -15   23.84    1.65
   6   1 -15   23.08    1.65
   6   1 -13   58.05    3.47
   6  -1 -13   51.23    3.37
  -6   1  13   48.89    4.10
   6   1 -13   49.70    2.53
   6   1 -13   50.59    3.77
   6  -1 -13   56.18    3.60
   6  -1 -11  144.27    4.38
   6   1 -11  136.08    4.36
   6  -1 -11  140.34    5.76
   6   1 -11  122.40    5.36
  -6  -1  11  137.17    7.14
   6   1  -9   15.69    1.80
  -6  -1   9   17.88    1.64
   6  -1  -9   18.24    1.85
   6   1  -9   16.56    2.17
   6  -1  -9   17.31    2.21
   6   1  -9   20.53    3.01
   6  -1  -9   20.22    2.65
   6   1  -9   14.57    2.08
  -6   1   9   18.38    2.68
  -6   1   9   15.19    3.73
  -6   1   7  639.42   14.10
  -6  -1   7  638.06   14.47
   6  -1  -7  636.35   13.14
   6   1  -7  642.15   13.33
  -6  -1   7  665.98   13.35
  -6  -1   7  627.93   12.96
  -6   1   7  623.51   12.78
   6  -1  -7  662.74   15.44
  -6   1   7  656.42   13.58
  -6  -1   7  653.22   13.79
   6   1  -7  675.22   16.03
  -6  -1   5   51.98    2.93
  -6   1   5   52.87    2.83
   6  -1  -5   47.63    2.05
  -6  -1   5   50.19    2.19
   6   1  -5   47.66    2.22
  -6   1   5   46.23    2.48
  -6   1   5   49.58    1.98
   6  -1  -5   44.91    3.20
  -6  -1   5   48.06    2.20
  -6  -1   5   52.66    2.55
  -6   1   5   50.04    2.40
   6   1  -5   44.55    3.31
   6   1  -5   47.79    2.50
  -6   1   3  112.18    4.16
  -6  -1   3  110.58    4.30
  -6   1   3  109.25    3.94
   6   1  -3  112.69    3.30
  -6  -1   3  117.27    3.37
  -6   1   3  113.72    3.26
   6   1  -3  111.37    4.81
   6  -1  -3  114.69    4.84
  -6  -1   3  114.57    3.75
  -6  -1   3  119.56    4.65
  -6  -1   1    0.47    1.48
   6  -1  -1    0.29    1.13
   6   1  -1    0.20    1.02
  -6   1   1    0.24    0.82
   6   1  -1    1.59    1.11
  -6  -1   1    0.61    1.11
  -6   1   1    0.40    0.97
  -6   1   1   -0.49    1.47
  -6  -1   1    0.42    1.02
  -6   1   1   -0.04    0.91
   6   1  -1   -0.10    0.80
   6   1  -1   -0.41    1.79
   6  -1  -1   -0.39    1.70
   6   1  -1    0.51    1.26
  -6   1   1    0.12    0.95
   6   1  -1    0.79    1.46
  -6  -1   1    1.28    2.29
  -6  -1   1    1.30    2.23
  -6  -1  -1  531.85   12.22
  -6   1  -1  528.31   10.70
  -6   1  -1  513.40   11.99
   6  -1   1  524.00   10.87
   6   1   1  524.90   10.77
  -6  -1  -1  527.90   10.86
  -6   1  -1  525.82   10.81
   6   1   1  508.27   10.78
   6  -1   1  494.57   10.59
  -6  -1  -1  548.82   12.18
   6  -1   1  523.60   10.95
   6   1   1  521.66   10.93
   6   1   1  526.62   11.19
  -6   1  -1  523.58   12.56
  -6  -1  -1  538.56   13.22
  -6   1  -3  218.17    5.31
  -6  -1  -3  227.11    6.64
  -6   1  -3  228.73    5.44
  -6   1  -3  220.17    6.03
   6  -1   3  210.31    5.52
   6   1   3  213.24    5.41
  -6   1  -3  217.73    6.49
  -6  -1  -3  226.67    5.39
   6  -1   3  226.63    5.48
   6   1   3  210.83    5.27
   6  -1   3  218.53    5.79
   6   1   3  231.87    5.92
  -6   1  -3  211.53    7.07
   6   1   3  226.08    7.79
  -6  -1  -5   10.15    1.87
  -6   1  -5   11.33    1.91
   6  -1   5    9.78    1.20
  -6   1  -5   11.40    1.90
  -6   1  -5   10.56    1.46
   6  -1   5   10.28    1.64
   6   1   5   10.47    1.85
   6  -1   5   11.33    1.48
   6   1   5   10.78    1.42
  -6  -1  -5    8.06    2.97
   6   1   7   42.21    4.00
   6  -1   7   39.56    2.28
   6   1   7   37.37    2.21
   6  -1   7   36.14    2.37
   6   1   7   37.67    2.43
  -6  -1  -7   39.45    2.07
   6  -1   7   36.77    1.91
  -6   1  -7   36.45    2.02
  -6   1  -7   38.09    2.74
  -6  -1  -7   29.14    3.93
  -6  -1  -9   15.19    2.00
  -6   1  -9   14.22    2.00
  -6  -1  -9    9.60    2.73
   6  -1   9    9.77    2.68
   6  -1   9   13.03    2.21
   6   1   9   15.75    2.92
   6   1   9   13.62    2.13
   6   1  11    1.53    1.89
   6  -1  11    0.08    1.43
   6  -1  11    1.45    1.90
  -6   1 -11    0.56    0.87
  -6   1 -11   -0.24    1.10
  -6   1 -11    0.88    1.27
  -6  -1 -11    1.22    1.26
  -6   2  16   20.33    1.48
   6  -2 -16   17.98    1.27
   6   2 -16   18.19    1.29
   6   2 -14   48.70    2.32
   6   2 -14   48.98    3.51
  -6  -2  14   49.29    2.41
  -6   2  14   52.25    2.63
   6   2 -14   44.43    2.92
   6  -2 -14   50.65    3.14
  -6   2  14   50.69    3.57
   6   2 -14   49.32    2.33
   6  -2 -14   52.70    2.37
   6   2 -12  222.32    8.25
   6  -2 -12  230.63    7.60
   6   2 -12  218.19    7.22
   6   2 -12  214.20    5.82
   6  -2 -12  218.75    5.81
  -6   2  12  223.49    8.57
   6   2 -10  294.59    7.27
  -6  -2  10  296.28    7.18
   6   2 -10  295.03    9.88
   6  -2 -10  293.75    9.00
  -6   2  10  302.70    8.17
  -6   2  10  274.36   10.63
  -6   2   8  287.26    8.25
  -6   2   8  280.82   10.30
  -6  -2   8  269.53    7.87
   6   2  -8  279.13    6.90
  -6  -2   8  288.15    6.94
   6  -2  -8  278.96    6.67
   6  -2  -8  277.27    8.27
  -6  -2   8  289.89    7.08
  -6  -2   8  280.43    7.40
   6   2  -8  286.69    8.03
   6   2  -8  292.67    9.47
   6  -2  -8  274.10    8.44
  -6  -2   6  218.81    6.69
   6  -2  -6  222.61    5.29
   6   2  -6  222.54    5.63
  -6  -2   6  221.45    5.61
  -6   2   6  220.17    5.17
   6  -2  -6  224.42    7.05
  -6  -2   6  226.52    5.70
  -6   2   6  225.62    5.67
  -6  -2   6  222.33    6.01
   6   2  -6  215.09    6.20
   6   2  -6  217.43    6.36
   6   2  -6  222.07    7.65
  -6  -2   4  602.33   13.96
  -6  -2   4  614.18   12.60
   6   2  -4  626.39   12.60
  -6   2   4  602.88   13.20
  -6   2   4  608.20   12.34
   6   2  -4  626.65   14.84
   6  -2  -4  624.84   14.52
  -6  -2   4  605.84   12.57
  -6  -2   4  613.19   13.04
  -6  -2   4  624.94   14.42
   6  -2  -4  615.52   15.43
   6  -2  -2  232.09    5.65
   6   2  -2  232.04    5.55
  -6  -2   2  235.47    6.77
   6   2  -2  240.14    5.62
   6   2  -2  228.35    7.21
  -6   2   2  229.29    5.23
  -6   2   2  230.40    6.35
  -6   2   2  229.70    5.50
  -6  -2   2  234.76    5.56
  -6  -2   2  231.00    6.03
  -6  -2   2  229.38    7.12
   6  -2  -2  234.39    7.87
  -6   2   0   29.23    2.26
  -6  -2   0   32.15    1.63
   6  -2   0   32.66    1.73
   6   2   0   33.11    1.57
  -6   2   0   30.74    1.82
  -6   2   0   30.82    1.64
  -6   2   0   33.66    1.79
   6   2   0   32.19    2.82
   6   2   0   30.03    1.98
  -6   2   0   30.05    1.54
   6  -2   0   32.10    1.83
   6   2   0   32.46    1.73
   6   2   0   33.54    1.91
  -6  -2   0   31.39    2.42
  -6  -2   0   30.45    3.10
   6  -2   0   30.56    2.94
  -6  -2   0   31.55    3.31
   6  -2   2   57.43    2.63
   6   2   2   52.23    4.09
   6   2   2   55.77    2.58
   6   2   2   53.46    2.04
  -6  -2  -2   54.89    2.94
   6   2   2   56.70    2.58
  -6   2  -2   53.08    2.19
  -6   2  -2   54.38    3.03
   6  -2   2   51.93    2.30
   6   2   2   53.07    2.14
  -6   2  -2   51.49    2.54
  -6  -2  -2   57.34    2.32
  -6   2  -4  248.37    5.88
   6  -2   4  228.35    5.95
  -6  -2  -4  252.06    7.16
  -6   2  -4  230.71    6.53
  -6  -2  -4  242.22    5.70
   6   2   4  226.64    7.93
   6  -2   4  235.30    6.59
   6  -2   4  252.97    6.09
   6   2   4  239.56    5.84
   6  -2   4  225.13    6.22
   6   2   4  239.86    6.45
  -6  -2  -4  242.72    8.66
  -6   2  -6  139.12    4.03
   6  -2   6  134.59    4.01
  -6   2  -6  140.43    4.94
   6   2   6  143.54    6.65
   6  -2   6  142.70    4.34
   6   2   6  137.86    4.20
   6  -2   6  136.60    4.49
   6   2   6  128.85    4.56
  -6  -2  -6  142.85    6.83
   6  -2   6  151.38    5.17
   6  -2   8   63.46    2.79
  -6   2  -8   66.73    2.35
   6  -2   8   61.77    2.54
  -6  -2  -8   64.93    2.47
   6   2  10   19.41    2.94
   6  -2  10   17.84    2.24
   6  -2  10   18.67    2.78
  -6   2 -10   18.16    1.56
   6  -2  10   18.82    1.58
  -6   2 -10   18.45    1.28
  -6   2 -10   18.87    1.94
  -6  -2 -10   18.60    1.83
   6  -2  12   33.50    1.94
   6   2  12   32.29    2.46
  -6   2 -12   28.12    1.30
  -6  -2 -12   35.38    1.28
  -6   2 -12   31.19    1.18
   6   3 -15   17.17    2.01
  -6   3  15   21.70    1.73
   6  -3 -15   19.78    1.86
  -6  -3  15   16.67    1.41
   6  -3 -15   20.60    1.43
   6   3 -15   21.02    1.47
   6   3 -15   16.10    1.41
   6   3 -13   47.76    2.42
   6  -3 -13   52.60    2.42
  -6  -3  13   48.78    2.65
  -6   3  13   49.80    2.69
   6  -3 -13   50.82    3.18
  -6   3  13   50.57    4.06
   6   3 -13   49.39    2.65
   6   3 -13   49.03    3.91
   6  -3 -13   48.07    3.18
   6   3 -11  430.79    9.93
  -6  -3  11  441.56    9.86
   6   3 -11  438.18   12.95
   6  -3 -11  445.03   11.96
   6   3 -11  441.73   11.55
  -6   3  11  456.80   10.72
  -6   3  11  423.37   13.45
  -6   3   9  186.15    6.24
  -6   3   9  193.27    8.44
  -6  -3   9  179.72    6.18
   6   3  -9  195.14    5.33
  -6  -3   9  190.42    5.32
   6  -3  -9  188.50    5.03
  -6  -3   9  194.67    5.48
   6   3  -9  182.46    6.31
   6  -3  -9  190.65    6.85
   6   3  -9  202.72    7.87
  -6   3   7  349.39    9.47
  -6   3   7  351.80   11.38
   6  -3  -7  356.23    9.39
  -6  -3   7  339.29    9.35
  -6  -3   7  339.93    8.10
   6   3  -7  344.02    8.03
  -6  -3   7  341.29    8.13
  -6  -3   7  338.38    8.48
   6   3  -7  345.12    8.92
   6   3  -7  349.10   10.62
   6  -3  -7  344.23   10.62
   6  -3  -5   64.40    3.14
   6   3  -5   60.13    3.95
  -6  -3   5   59.07    2.59
   6   3  -5   60.63    2.58
   6  -3  -5   63.16    3.50
  -6  -3   5   57.57    2.52
  -6  -3   5   58.14    2.85
  -6   3   5   59.02    4.55
  -6   3   3   13.23    2.81
   6  -3  -3    9.61    1.26
   6   3  -3   11.81    1.28
  -6  -3   3    9.18    1.91
  -6  -3   3   10.30    1.37
   6   3  -3    8.36    2.21
  -6   3   3   12.16    1.07
  -6  -3   3    9.99    1.29
  -6  -3   3   11.34    1.71
  -6  -3   3   12.71    2.90
  -6   3   1  280.43    8.53
  -6  -3   1  287.96    7.89
  -6   3   1  272.16    6.03
   6  -3  -1  281.08    6.54
   6   3  -1  277.67    6.37
   6   3  -1  289.42    6.62
  -6  -3   1  282.79    6.46
  -6   3   1  270.98    7.38
  -6   3   1  279.01    6.23
   6   3  -1  288.27    8.29
  -6  -3   1  283.82    7.06
  -6  -3   1  271.14    8.47
   6  -3  -1  298.23    9.13
  -6   3  -1   62.90    2.66
  -6   3  -1   60.80    2.30
   6  -3   1   59.77    2.42
   6   3   1   57.73    2.12
   6   3   1   63.30    2.74
   6   3   1   67.68    4.61
  -6   3  -1   61.19    2.21
  -6  -3  -1   62.96    3.24
   6  -3   1   59.95    2.43
   6   3   1   65.19    2.70
   6  -3   1   52.81    3.75
  -6   3  -3   86.77    3.00
   6  -3   3   89.10    3.20
  -6  -3  -3   89.75    2.99
  -6   3  -3   86.90    3.49
   6   3   3   97.28    4.80
   6   3   3   91.43    3.55
   6   3   3   92.84    5.23
   6  -3   3   94.97    3.77
  -6   3  -3   91.35    2.98
   6  -3   3   85.81    3.36
   6   3   3   95.38    3.51
  -6  -3  -3   92.82    5.35
  -6  -3  -5  273.28    7.75
  -6   3  -5  279.52    7.53
   6  -3   5  277.95    6.74
   6   3   5  269.70    9.37
   6  -3   5  281.40    7.75
  -6   3  -5  278.97    6.58
   6   3   5  249.57    8.44
   6  -3   5  284.89    6.91
  -6   3  -5  283.04    6.55
   6  -3   5  273.41    6.99
   6   3   5  252.53    7.05
  -6  -3  -5  275.41    9.92
   6   3   7  207.94    8.31
   6  -3   7  225.92    5.92
  -6   3  -7  226.59    5.61
  -6   3  -7  213.89    5.15
  -6   3  -7  228.83    6.66
   6  -3   7  216.58    5.70
  -6  -3  -7  230.48    8.94
   6   3   9   49.04    3.93
   6  -3   9   41.26    2.28
  -6   3  -9   48.21    2.21
  -6   3  -9   43.48    1.84
  -6  -3  -9   47.19    2.68
  -6  -3  -9   45.24    4.24
   6  -3  11   38.70    2.48
   6   3  11   41.33    3.14
  -6  -3 -11   43.03    2.03
  -6   3 -11   42.67    1.71
  -6   4  16    2.64    0.95
   6   4 -14    9.81    1.47
   6   4 -14   10.25    2.20
  -6  -4  14   10.15    1.55
  -6   4  14   13.02    1.70
   6  -4 -14   12.12    1.68
  -6   4  14    9.24    2.27
   6   4 -14   10.87    1.40
   6  -4 -14   10.65    1.26
   6   4 -12   92.52    5.20
   6  -4 -12   84.28    4.32
  -6   4  12   92.06    5.45
  -6  -4  10   22.65    2.00
   6  -4 -10   23.30    2.78
  -6   4  10   20.39    2.65
  -6  -4  10   18.97    1.82
   6   4 -10   18.87    1.92
   6  -4  -8  106.44    4.94
   6   4  -8  106.27    3.67
  -6  -4   8  103.05    3.80
   6   4  -8  115.22    5.87
   6  -4  -8  106.01    5.58
  -6  -4   8  105.31    3.81
   6   4  -8  106.78    4.38
  -6   4   8  110.68    4.86
  -6   4   8  107.30    6.29
   6  -4  -6   48.55    3.06
   6   4  -6   52.91    3.97
   6  -4  -6   54.35    4.14
  -6  -4   6   51.50    2.60
   6   4  -6   54.07    2.55
  -6  -4   6   49.56    3.29
  -6  -4   6   49.19    2.56
  -6  -4   6   50.71    2.79
  -6   4   6   57.58    3.79
  -6   4   6   61.42    4.76
  -6   4   4    3.93    2.21
  -6   4   4    2.87    2.56
  -6   4   4    3.12    2.41
   6  -4  -4    3.44    1.18
   6   4  -4    3.04    0.99
  -6  -4   4    2.22    1.29
   6   4  -4    2.58    2.06
  -6  -4   4    2.41    1.37
  -6  -4   4    1.62    1.22
  -6  -4   4    2.53    1.54
   6  -4  -4    5.52    2.43
   6  -4  -2   12.42    1.34
   6   4  -2   11.60    1.17
  -6   4   2   12.44    1.14
   6   4  -2   11.57    1.28
  -6  -4   2   11.66    1.39
   6   4  -2   12.32    2.27
  -6  -4   2   10.94    1.25
  -6  -4   2   13.53    1.85
   6  -4  -2   15.65    2.58
  -6   4   2   11.41    2.49
   6   4   0    1.64    1.19
   6  -4   0    1.97    1.10
   6   4   0    2.44    0.91
  -6   4   0    2.72    1.11
  -6  -4   0    0.85    1.75
   6  -4   0    0.90    1.08
   6   4   0    2.05    1.77
   6   4   0    1.31    1.69
  -6   4   0    1.39    1.01
   6   4   0    2.19    2.69
  -6  -4   0    0.78    1.48
   6  -4   0    2.04    2.26
  -6  -4   0    2.30    2.57
  -6   4  -2   88.89    2.87
  -6  -4  -2   86.95    3.88
   6   4   2   86.82    3.31
  -6   4  -2   80.23    3.31
   6  -4   2   80.47    3.04
   6   4   2   90.57    4.49
   6   4   2   87.45    3.47
  -6   4  -2   85.33    2.91
   6   4   2   89.84    5.34
  -6  -4  -2   87.81    3.53
   6  -4   2   82.18    4.86
  -6  -4  -2   86.50    5.12
   6  -4   2   84.58    4.72
  -6   4  -4   13.05    1.58
   6  -4   4   11.18    1.61
   6  -4   4    9.58    1.65
   6  -4   4   11.95    1.43
  -6   4  -4   10.04    1.77
   6   4   4   13.66    2.19
   6   4   4   13.87    2.79
  -6   4  -4   12.37    1.53
   6  -4   4   12.48    1.81
   6   4   4   14.04    2.60
  -6  -4  -4   11.93    3.44
  -6   4  -4   12.07    1.92
   6  -4   6   74.92    3.09
  -6   4  -6   79.89    2.90
  -6   4  -6   74.67    3.55
   6  -4   6   74.48    2.92
   6   4   6   75.02    4.85
   6  -4   6   81.83    3.82
   6   4   6   64.14    3.31
  -6  -4  -6   81.03    5.52
  -6  -4  -8    9.33    3.26
   6   4   8    6.78    2.71
  -6  -4  -8   10.75    1.28
   6  -4  10   21.02    2.42
   6   4  10   30.34    2.98
  -6  -4 -10   26.26    1.83
   6  -4  10   23.69    1.59
  -6   4 -10   27.60    1.57
   6   5 -15   18.16    1.32
  -6  -5  15   18.12    1.35
   6   5 -13    2.01    1.38
   6   5 -13    0.97    1.16
   6   5 -13    2.37    2.04
  -6  -5  13    1.64    1.51
  -6   5  13    0.84    1.53
  -6   5  13    1.84    2.25
  -6   5  13    1.35    1.45
   6   5 -11    8.64    1.53
   6   5 -11    8.49    2.73
   6  -5 -11    9.08    2.03
  -6   5  11    8.36    3.09
  -6  -5  11    8.36    1.66
  -6  -5   9  128.31    4.27
   6   5  -9  132.47    4.13
  -6  -5   9  121.20    4.29
   6  -5  -9  118.99    5.92
  -6   5   9  133.85    5.13
  -6  -5   7  254.16    6.74
   6   5  -7  257.38    6.47
   6  -5  -7  254.12    8.17
  -6  -5   7  253.71    8.13
  -6  -5   7  240.35    6.68
   6   5  -7  266.41    9.01
   6  -5  -7  257.60    9.23
  -6   5   7  273.29    7.92
  -6   5   7  249.97    9.44
  -6   5   5   68.64    4.02
  -6   5   5   68.57    3.90
  -6   5   5   64.72    4.73
   6  -5  -5   65.76    3.63
   6  -5  -5   68.38    2.60
  -6  -5   5   65.53    2.93
  -6  -5   5   64.91    3.63
   6   5  -5   67.35    4.67
  -6  -5   5   68.13    2.95
  -6  -5   5   70.15    3.15
   6   5  -5   74.54    4.41
   6  -5  -5   60.67    4.47
  -6   5   3    6.39    2.46
  -6   5   3    5.19    2.63
  -6   5   3   10.64    2.64
   6   5  -3    6.94    2.10
   6  -5  -3    5.07    1.13
  -6  -5   3    8.42    1.52
   6   5  -3    8.75    2.19
  -6  -5   3    7.07    1.36
   6   5  -3    7.42    2.94
  -6  -5   3    8.36    1.68
   6  -5  -3    6.92    2.27
  -6  -5   3    8.33    3.16
   6  -5  -3    9.10    2.68
  -6   5   1   -1.71    2.24
   6  -5  -1    0.81    1.02
  -6   5   1   -0.61    1.11
  -6  -5   1    0.09    1.18
   6  -5  -1   -0.18    1.11
   6   5  -1   -0.11    1.63
   6   5  -1   -0.49    2.71
  -6  -5   1   -0.55    1.48
   6  -5  -1    0.63    2.24
  -6  -5   1   -0.96    2.38
  -6  -5   1    0.24    2.97
   6  -5  -1    0.50    2.27
  -6   5  -1   14.01    1.43
  -6  -5  -1   12.66    2.14
   6  -5   1   11.20    1.38
   6   5   1   14.31    2.15
   6   5   1   13.41    3.12
  -6  -5  -1   12.43    1.77
   6  -5   1    8.09    2.66
  -6  -5  -1   12.57    3.11
  -6  -5  -1   14.34    3.36
   6  -5   1   11.91    2.75
  -6   5  -3   40.32    2.73
  -6   5  -3   40.66    2.05
   6  -5   3   36.81    2.05
   6   5   3   39.62    3.42
   6   5   3   40.47    2.76
   6  -5   3   40.30    2.76
   6   5   3   38.28    3.73
  -6  -5  -3   35.46    2.38
  -6  -5  -3   44.98    4.32
   6  -5   5   17.09    1.77
  -6   5  -5   18.04    1.69
   6  -5   5   16.79    1.69
   6  -5   5   18.06    2.18
  -6  -5  -5   20.23    3.73
   6   5   5   13.83    2.11
   6   5   5   15.40    2.86
   6   5   7    4.01    2.53
  -6  -5  -7    3.05    3.11
   6  -5   7    6.54    1.79
   6   5   9    8.12    2.33
   6  -5   9    7.35    1.29
  -6   5  -9    9.41    1.29
   6  -5  11    1.86    1.06
   6   5  11    3.94    1.53
   6  -5  11    4.01    0.77
  -6   5 -11    3.76    0.74
   6   6 -14    9.23    1.20
   6   6 -14   10.25    1.80
  -6   6  14   12.39    1.32
  -6  -6  14    9.61    1.27
   6   6 -12   10.97    1.57
  -6  -6  12   11.45    1.38
   6   6 -12   16.04    2.52
  -6  -6  12   16.25    1.86
  -6   6  12   15.79    1.69
  -6   6  12   15.22    2.03
  -6   6  12   14.53    2.91
  -6  -6  10   -0.20    1.65
  -6  -6  10    0.65    1.31
   6   6 -10    1.94    2.36
  -6  -6  10    1.98    1.42
   6  -6 -10    2.03    1.73
  -6   6  10    3.08    2.13
  -6   6  10    2.97    2.86
  -6  -6   8   32.59    3.10
  -6  -6   8   43.29    2.58
  -6  -6   8   40.98    2.55
   6  -6  -8   34.90    3.68
  -6   6   8   38.36    3.29
   6  -6  -6  167.96    7.42
   6   6  -6  163.70    6.77
  -6  -6   6  170.70    5.19
   6   6  -6  180.12    7.16
  -6  -6   6  166.97    6.30
  -6  -6   6  166.01    5.16
  -6   6   6  178.08    6.20
  -6   6   6  164.95    6.14
  -6   6   6  178.75    7.44
   6  -6  -6  170.80    6.51
   6   6  -4  229.00    6.25
  -6  -6   4  223.44    8.15
   6  -6  -4  233.32    9.02
  -6  -6   4  218.29    6.07
   6   6  -4  236.71    7.80
   6   6  -4  246.51    8.84
  -6  -6   4  218.88    6.03
  -6  -6   4  228.86    6.19
  -6   6   4  228.99    7.21
  -6   6   4  228.26    7.61
  -6   6   4  209.28    7.93
  -6  -6   2   60.87    3.17
   6   6  -2   56.57    2.90
  -6  -6   2   55.10    4.46
   6  -6  -2   59.49    4.59
  -6  -6   2   57.96    2.65
  -6   6   2   57.14    4.20
   6   6  -2   60.55    4.63
  -6  -6   2   54.21    2.50
   6  -6  -2   61.06    4.08
  -6  -6   2   59.86    2.80
  -6   6   2   63.77    3.68
  -6  -6   0    9.42    2.18
  -6   6   0   10.04    1.38
   6  -6   0   10.26    1.33
   6   6   0    9.96    2.12
   6   6   0   11.83    3.04
  -6  -6   0   10.34    3.08
  -6  -6   0   10.45    3.33
   6  -6   0    9.22    2.85
  -6   6   0    9.72    1.35
  -6   6  -2   65.41    2.52
   6  -6   2   54.62    2.50
   6   6   2   60.36    3.21
   6   6   2   60.66    4.49
   6   6   2   59.23    3.30
   6  -6   2   66.45    4.70
  -6  -6  -2   64.40    4.80
   6  -6   2   66.73    4.39
  -6  -6  -2   62.79    4.69
   6  -6   4  119.82    3.87
   6  -6   4  112.70    4.70
   6   6   4  107.28    5.59
   6   6   4  120.96    4.48
   6   6   4  120.14    4.28
   6   6   4  114.31    5.53
  -6   6  -4  113.72    3.55
  -6  -6  -4  120.07    6.28
   6   6   6   15.01    2.87
   6  -6   6   15.24    2.14
   6   6   6   12.86    2.54
   6   6   6   15.08    1.95
  -6  -6  -6   17.27    3.49
   6  -6   8    1.35    1.11
   6   6   8    0.26    2.01
   6  -6   8    2.73    1.14
  -6   6  -8    2.97    1.17
   6   6   8    1.75    1.20
   6   6  10    3.19    1.62
   6  -6  10    3.68    0.85
  -6   6 -10    2.71    0.83
   6   7 -13   -1.21    1.64
   6   7 -13    2.85    1.10
   6   7 -13    3.84    1.54
  -6  -7  13    4.56    1.16
  -6   7  13    3.69    1.22
  -6   7  13    3.90    1.79
   6   7 -11   18.82    1.74
   6   7 -11   21.41    2.62
  -6  -7  11   20.54    1.66
  -6  -7  11   20.12    1.89
  -6   7  11   21.14    1.69
  -6   7  11   17.49    2.28
  -6   7  11   22.75    3.15
  -6  -7  11   20.21    1.77
  -6  -7   9   17.53    2.52
   6   7  -9   20.89    2.90
  -6   7   9   21.60    3.43
   6   7  -7  117.44    4.54
  -6  -7   7  114.73    4.08
   6   7  -7  110.63    5.40
   6  -7  -7  112.96    6.07
  -6  -7   7  108.46    5.04
  -6  -7   7  107.93    4.05
  -6  -7   7   99.51    4.40
  -6   7   7  109.56    4.92
  -6   7   7  115.68    4.72
  -6   7   7  116.39    6.16
  -6  -7   5   70.27    3.21
   6  -7  -5   75.14    5.25
  -6  -7   5   68.86    3.90
  -6  -7   5   77.41    3.24
  -6   7   5   76.63    4.41
  -6   7   5   73.39    3.92
   6   7  -5   84.42    3.71
   6   7  -3   83.34    3.52
  -6  -7   3   83.52    3.37
  -6  -7   3   86.42    5.25
   6  -7  -3   82.16    5.53
   6   7  -3   78.34    4.93
  -6  -7   3   77.21    3.21
   6   7  -3   81.92    3.39
   6  -7  -3   76.22    4.51
  -6   7   3   81.40    4.69
  -6   7   3   75.56    3.96
  -6  -7   1  202.42    6.58
   6   7  -1  216.59    5.67
  -6  -7   1  216.54    8.04
   6  -7  -1  231.12    9.06
   6  -7  -1  210.52    5.36
   6   7  -1  217.64    8.20
   6   7  -1  210.93    6.20
   6  -7  -1  211.51    7.89
  -6   7   1  225.75    7.91
  -6   7  -1  125.65    3.79
  -6  -7  -1  125.21    5.21
  -6   7  -1  130.85    3.79
   6   7   1  129.45    4.51
   6   7   1  124.56    4.64
   6  -7   1  132.20    6.28
  -6  -7  -1  130.83    6.26
   6  -7   1  130.52    6.50
  -6  -7  -1  115.91    5.99
  -6   7  -3  111.86    3.67
  -6   7  -3  122.88    3.62
   6  -7   3  121.56    3.92
   6   7   3  123.85    4.35
   6  -7   3  114.45    5.86
   6   7   3  123.94    4.54
   6  -7   3  116.97    4.81
   6   7   3  121.40    5.82
  -6  -7  -3  124.37    6.18
  -6  -7  -3  107.89    5.86
   6  -7   5   48.68    3.09
   6   7   5   47.69    3.67
   6  -7   5   49.39    2.05
  -6  -7  -5   46.31    4.08
   6   7   5   51.80    3.70
   6   7   7   25.88    1.95
   6  -7   7   37.31    2.56
   6   7   7   25.86    2.48
   6  -7   7   36.35    1.92
  -6   7  -7   31.93    1.72
   6  -7   7   32.23    1.87
  -6   7  -7   29.97    3.01
   6   7   7   34.58    3.04
   6   7   9   18.65    2.14
   6  -7   9   22.60    1.27
  -6   7  -9   21.05    1.16
   6   8 -12   35.77    1.65
  -6  -8  12   31.60    1.44
  -6  -8  12   31.78    1.66
  -6   8  12   40.80    2.05
  -6   8  12   39.02    2.81
  -6   8  10    0.94    1.71
  -6   8  10    6.03    2.38
   6   8 -10    0.59    2.02
  -6  -8  10    2.69    1.50
  -6  -8  10   -0.05    1.21
   6   8 -10    1.58    1.73
  -6  -8  10    2.58    1.22
  -6  -8  10    1.18    1.30
   6   8 -10    1.43    1.20
   6   8  -8   25.46    2.68
  -6  -8   8   27.62    2.10
   6   8  -8   24.46    2.71
   6   8  -8   29.60    1.96
  -6  -8   8   26.13    2.82
  -6  -8   8   27.33    2.08
  -6  -8   8   28.62    2.03
  -6  -8   8   24.78    2.33
  -6   8   8   30.27    2.68
  -6   8   8   26.26    3.55
   6   8  -6   14.76    2.41
  -6  -8   6   13.34    1.90
   6  -8  -6   12.91    2.95
  -6  -8   6   11.17    1.74
  -6  -8   6   11.87    2.30
  -6   8   6   11.83    2.39
  -6   8   6   16.84    2.90
  -6  -8   4  282.05    7.28
   6  -8  -4  280.13   10.40
  -6  -8   4  282.03    7.24
   6   8  -4  291.14    8.99
  -6   8   4  289.52    8.97
  -6   8   4  284.27    7.82
   6   8  -4  293.07    7.22
   6   8  -2  334.54    7.87
  -6  -8   2  318.52   10.20
   6  -8  -2  337.34   11.44
  -6  -8   2  326.00    7.92
   6   8  -2  325.82    8.09
   6   8  -2  309.35   10.04
   6  -8  -2  326.16   10.11
  -6   8   2  343.62   10.10
  -6   8   0   28.32    1.85
  -6  -8   0   29.84    3.99
   6  -8   0   32.38    3.86
   6   8   0   29.31    2.53
   6   8   0   31.22    2.52
   6   8   0   29.38    3.43
   6  -8   0   30.71    3.59
  -6   8   0   30.26    3.63
  -6   8  -2   32.22    1.90
   6  -8   2   30.32    1.89
   6   8   2   31.54    2.51
   6   8   2   29.96    2.53
   6   8   2   28.48    3.22
   6  -8   2   33.36    3.69
  -6  -8  -2   29.11    3.38
  -6  -8  -2   29.87    3.88
   6  -8   2   27.33    3.18
  -6   8  -4   14.00    1.54
  -6   8  -4   15.06    1.51
   6  -8   4   14.95    1.47
   6   8   4   18.95    2.20
   6  -8   4   16.58    2.07
   6   8   4   12.03    2.61
   6  -8   4   15.01    1.30
  -6  -8  -4   17.59    3.28
  -6   8  -4   16.01    2.99
   6  -8   6    4.18    1.16
  -6   8  -6    2.98    1.14
   6  -8   6    1.79    1.05
   6  -8   6    1.84    0.80
   6   8   6    1.50    1.79
   6  -8   6    2.13    1.32
   6   8   6    1.03    1.39
  -6   8  -6    2.89    1.16
  -6   8  -6    2.45    2.07
   6  -8   8    4.48    0.87
  -6   8  -8    2.11    0.91
  -6  -9  11   37.64    1.64
  -6  -9  11   35.23    1.51
  -6  -9   9    8.61    1.37
   6   9  -9    8.46    1.95
  -6  -9   9    9.67    1.35
  -6  -9   9    9.70    1.74
  -6   9   9   12.29    1.89
  -6   9   9    9.61    2.31
  -6  -9   7   27.25    2.01
  -6   9   7   29.55    2.79
  -6   9   7   27.34    2.45
  -6   9   7   27.80    3.07
  -6  -9   7   20.76    2.31
  -6  -9   7   27.97    1.96
  -6  -9   7   25.51    2.32
   6   9  -7   29.95    2.47
  -6  -9   5  119.32    4.09
   6  -9  -5  121.65    6.33
  -6  -9   5  123.62    4.08
   6   9  -5  133.17    4.23
  -6   9   5  125.27    5.32
  -6   9   5  123.65    4.42
  -6  -9   3  126.79    4.08
   6   9  -3  130.55    5.44
   6  -9  -3  132.01    6.73
  -6   9   3  135.88    5.71
  -6  -9   3  127.29    4.15
  -6   9   1   21.80    1.62
  -6  -9   1   19.61    3.58
   6  -9  -1   20.00    3.24
   6  -9  -1   19.90    1.50
   6   9  -1   22.27    2.93
   6  -9  -1   22.09    3.18
  -6   9   1   25.07    3.19
  -6   9  -1   82.01    2.78
  -6  -9  -1   89.74    4.97
   6  -9   1   76.04    2.75
   6   9   1   78.80    3.31
   6   9   1   74.55    4.46
   6  -9   1   76.79    4.61
  -6   9  -1   78.96    4.68
  -6   9  -3   23.15    2.90
   6  -9   3   18.95    1.46
   6   9   3   23.52    2.08
   6  -9   3   20.86    2.03
   6   9   3   19.88    2.76
   6   9   3   16.41    1.95
   6  -9   3   20.05    2.85
  -6   9  -3   22.42    1.58
  -6   9  -5   12.22    1.27
   6  -9   5   12.62    1.19
   6  -9   5   13.22    1.59
   6   9   5    9.78    2.13
   6  -9   5   14.25    1.06
   6   9   5    9.34    1.54
  -6   9  -5   10.27    2.14
   6  -9   5   10.60    1.30
   6  -9   7    4.81    0.82
   6   9   7    3.02    0.97
  -6   9  -7    2.30    0.80
  -6 -10  10    2.91    0.78
  -6  10  10    1.83    1.06
   6  10 -10    2.18    1.18
  -6 -10  10    2.51    0.75
  -6 -10   8   17.85    1.44
  -6 -10   8   18.49    1.89
  -6 -10   8   17.86    1.39
  -6  10   8   16.08    1.77
   6  10  -8   20.20    1.80
  -6  10   6    3.25    2.01
  -6  10   6    2.93    1.54
  -6 -10   6    3.45    1.21
  -6 -10   6    2.47    1.23
  -6 -10   6    2.83    1.62
   6  10  -6    0.91    1.78
  -6  10   4   17.96    2.57
  -6 -10   4   17.01    1.58
  -6 -10   4   20.78    1.63
  -6 -10   4   17.70    2.17
   6  10  -4   20.37    2.03
  -6  10   2   32.54    3.15
   6  10  -2   26.55    2.68
   6  10  -2   27.62    1.82
   6  10  -2   32.35    2.24
   6 -10  -2   30.33    2.83
   6  10  -2   31.90    2.19
  -6  10   0   92.46    4.40
   6  10   0   89.32    3.23
   6 -10   0   89.83    3.67
   6  10   0   80.55    4.11
   6  10   0   80.82    3.04
   6 -10   0   88.93    4.41
  -6  10   0   85.87    2.65
   6  10   0   82.91    2.91
  -6  10  -2   80.07    3.92
   6 -10   2   76.77    2.40
   6  10   2   84.30    2.98
   6 -10   2   83.12    3.34
   6  10   2   75.08    3.96
   6  10   2   73.93    2.88
   6 -10   2   80.24    4.10
  -6  10  -2   83.64    2.52
   6 -10   4   38.17    1.69
   6 -10   4   31.46    1.38
   6 -10   4   34.48    2.04
   6  10   4   28.89    2.38
   6  10   4   23.55    1.81
   6 -10   4   37.26    1.46
  -6  10  -4   34.81    2.44
  -6  10  -4   31.52    1.50
   6  10   6    8.61    0.98
  -6 -11   7    1.07    0.75
   6  11  -7    1.76    1.02
   6  11  -7    1.33    1.18
  -6 -11   7    1.26    0.82
  -6 -11   5   27.20    2.13
  -6 -11   5   22.28    1.34
  -6 -11   5   22.42    1.34
   6  11  -5   29.66    1.79
   6  11  -5   26.34    1.65
  -6  11   5   29.06    2.29
   6  11  -3    8.48    1.40
  -6 -11   3    6.85    1.54
  -6  11   3    9.87    2.06
   6  11  -3    6.50    1.49
   6  11  -1    3.74    1.30
  -6  11   1    2.83    1.87
   6 -11  -1    4.62    1.13
   6  11  -1    2.91    0.94
   6  11  -1    3.90    1.34
  -6  11  -1   54.52    2.83
   6 -11   1   54.07    2.36
   6  11   1   49.93    2.03
   6  11   1   56.15    2.12
   6 -11   3   65.31    2.36
   6 -11   3   69.34    1.86
   6 -11   3   65.24    2.00
   7   0 -15   -0.23    1.05
  -7   0  15    0.31    1.21
   7   0 -15   -0.57    1.14
  -7   0  13   -0.58    2.43
   7   0 -13    1.54    1.41
   7   0 -13    0.49    1.38
   7   0 -11   -0.74    1.53
   7   0 -11    1.09    1.51
   7   0 -11   -0.55    2.07
   7   0 -11    0.46    1.49
  -7   0  11    1.18    2.96
   7   0  -9    0.43    2.09
   7   0  -9   -0.11    1.52
  -7   0   9    0.55    2.32
   7   0  -9    0.79    1.51
   7   0  -7    0.42    2.18
  -7   0   7   -0.62    1.06
   7   0  -7   -0.05    1.37
  -7   0   7   -0.37    1.49
  -7   0   7   -0.13    1.55
   7   0  -7    0.67    1.29
   7   0  -5   -0.65    2.17
  -7   0   5    0.87    1.10
  -7   0   5   -0.61    1.39
   7   0  -5   -0.26    1.24
  -7   0   5    0.31    1.51
  -7   0   5   -0.09    1.58
   7   0  -3   -0.50    1.99
  -7   0   3    0.31    1.51
   7   0  -3   -0.65    1.19
  -7   0   3    0.18    1.10
  -7   0   3   -0.17    1.52
  -7   0   3   -0.37    1.54
  -7   0   1   -0.39    1.64
  -7   0   1    0.05    1.12
  -7   0   1    1.19    1.52
  -7   0   1   -0.35    1.62
   7   0  -1   -0.18    1.07
   7   0  -1    0.54    1.17
   7   0  -1    0.37    1.24
  -7   0  -1    0.33    1.27
  -7   0  -1   -1.11    1.78
   7   0   1   -0.77    1.08
   7   0   1   -0.72    1.26
   7   0   1    0.36    1.42
  -7   0  -1    1.38    2.47
  -7   0  -3    0.91    1.13
  -7   0  -3   -0.38    1.70
   7   0   3    0.63    1.14
   7   0   3    0.20    1.54
   7   0   3    0.54    1.04
  -7   0  -3   -0.40    2.48
  -7   0  -3    0.14    1.23
  -7   0  -5    0.63    1.59
  -7   0  -5    1.14    1.56
   7   0   5    0.49    1.56
   7   0   5   -0.11    1.16
  -7   0  -5   -1.23    1.30
  -7   0  -5    0.13    2.56
  -7   0  -7   -0.08    1.60
  -7   0  -7   -1.42    1.17
   7   0   9   -0.27    2.07
  -7   0  -9   -0.60    0.87
  -7   0  -9    0.71    1.40
   7   0  11    0.16    1.39
  -7   0 -11    0.42    0.80
  -7   1  16   15.11    1.22
   7   1 -16   14.55    1.08
   7  -1 -16   14.85    1.02
  -7  -1  14   20.41    1.53
   7   1 -14   22.70    2.10
   7  -1 -14   20.64    2.07
   7  -1 -14   19.36    1.60
   7   1 -14   19.54    1.67
   7  -1 -12   77.03    4.08
   7   1 -12   73.24    4.39
   7   1 -12   68.88    3.76
   7  -1 -12   70.20    3.80
  -7  -1  12   65.62    5.09
  -7   1  12   69.56    4.94
   7  -1 -10  230.42    6.14
   7   1 -10  237.91    6.24
   7  -1 -10  239.32    7.78
   7   1 -10  237.14    7.42
  -7   1  10  240.57    7.21
  -7   1   8   70.59    4.22
  -7   1   8   77.39    5.72
  -7  -1   8   69.44    3.56
   7  -1  -8   69.83    4.19
   7   1  -8   74.11    4.65
   7  -1  -8   71.58    2.89
  -7  -1   8   71.92    2.92
   7   1  -8   69.83    3.00
  -7  -1   8   67.25    2.56
  -7   1   8   68.72    3.15
  -7  -1   8   70.31    3.36
   7   1  -8   69.16    3.50
   7   1  -8   69.78    3.69
   7  -1  -8   75.63    3.81
  -7  -1   6  394.43   10.14
   7   1  -6  394.50   11.25
   7  -1  -6  389.51   10.92
  -7   1   6  367.22    9.12
  -7  -1   6  378.12    9.49
  -7  -1   6  386.15    8.77
   7  -1  -6  376.24    8.46
   7   1  -6  386.22    8.75
  -7  -1   6  381.69    8.55
  -7   1   6  395.41    8.45
  -7   1   6  398.18    9.09
  -7  -1   6  382.42    9.19
   7  -1  -6  392.29    9.98
   7   1  -4   11.17    2.63
   7  -1  -4   12.39    2.40
  -7   1   4    9.90    1.31
  -7  -1   4   12.21    1.48
  -7  -1   4   12.31    1.91
  -7   1   4   13.15    1.81
  -7  -1   4   12.92    1.48
  -7  -1   4   10.75    1.79
  -7   1   4   11.21    1.73
  -7  -1   4   13.14    2.10
   7   1  -4   13.73    1.36
   7  -1  -4   12.81    1.58
   7   1  -4   12.82    1.47
   7   1  -2   11.72    1.47
  -7  -1   2   12.26    2.09
   7  -1  -2   14.71    1.56
   7   1  -2   15.46    1.56
   7   1  -2   14.78    2.51
  -7   1   2   15.81    1.91
  -7  -1   2   14.70    1.90
  -7  -1   2   14.62    2.10
  -7   1   2   15.95    1.95
  -7   1   2   14.28    1.32
   7   1  -2   13.54    1.26
  -7  -1   2   13.54    1.50
  -7   1   2   16.26    1.50
  -7  -1   2   17.85    2.70
  -7  -1   0  327.18    8.99
  -7   1   0  318.79    8.76
  -7   1   0  326.75    7.41
   7  -1   0  335.07    7.64
   7   1   0  337.37    7.53
  -7   1   0  314.71    7.74
  -7  -1   0  326.95    7.65
  -7   1   0  329.19    7.61
   7  -1   0  351.40    8.05
   7  -1   0  337.96    7.82
   7   1   0  338.68    7.75
   7   1   0  337.61    7.95
  -7  -1   0  340.64    9.05
  -7  -1   0  339.67   10.05
  -7   1  -2   15.85    1.55
  -7   1  -2   16.04    2.25
  -7  -1  -2   14.46    2.19
  -7   1  -2   17.58    1.59
   7  -1   2   16.20    1.58
   7   1   2   14.39    1.48
  -7   1  -2   15.38    1.74
  -7  -1  -2   16.91    1.58
   7   1   2   15.14    1.83
   7  -1   2   16.81    1.49
   7  -1   2   14.73    1.84
  -7   1  -2   16.23    2.73
  -7  -1  -2   14.07    3.11
   7   1   2   12.68    3.07
  -7  -1  -4    4.26    1.16
  -7  -1  -4    3.55    1.84
  -7   1  -4    3.90    1.76
   7  -1   4    5.34    1.10
  -7   1  -4    5.15    1.67
  -7   1  -4    2.58    1.34
   7  -1   4    5.38    1.65
   7   1   4    3.44    1.60
   7  -1   4    4.72    1.33
   7   1   4    4.77    1.18
  -7  -1  -4    8.38    2.95
  -7   1  -6   35.90    2.03
  -7  -1  -6   36.25    2.07
   7   1   6   40.59    3.87
   7  -1   6   33.39    2.09
   7   1   6   34.58    2.08
   7  -1   6   28.94    2.32
   7   1   6   31.69    2.34
  -7  -1  -6   30.88    3.69
  -7  -1  -8    1.22    1.06
  -7   1  -8    0.68    1.02
   7  -1   8    3.96    2.35
   7   1   8    2.30    2.31
   7  -1   8    2.12    1.26
  -7   1  -8    1.03    1.31
  -7  -1  -8    2.21    1.63
  -7   1  -8    1.41    1.53
   7   1  10    2.09    1.88
   7  -1  10    3.41    1.93
  -7   1 -10    1.54    1.24
  -7  -1 -10    1.05    1.17
  -7  -1 -10    0.93    0.77
  -7   1 -10    1.10    1.03
   7   2 -15    3.65    0.88
  -7   2  15    1.60    1.19
  -7  -2  15    2.93    1.06
   7  -2 -15    4.61    1.02
   7   2 -15    3.53    1.10
   7  -2 -13   82.91    2.95
   7   2 -13   84.91    3.06
   7   2 -13   78.63    3.11
   7   2 -13   82.29    4.47
  -7  -2  13   82.97    3.16
   7   2 -13   83.88    3.87
   7  -2 -13   80.94    3.89
  -7   2  13   85.77    4.84
   7  -2 -11   56.77    3.54
   7   2 -11   55.64    4.18
   7   2 -11   50.60    3.22
  -7   2  11   47.34    3.16
  -7  -2  11   47.02    4.75
  -7   2  11   55.14    4.88
   7  -2 -11   50.26    2.53
   7   2 -11   53.46    2.63
   7  -2  -9  447.60    9.88
  -7  -2   9  435.20   10.09
   7   2  -9  443.46   10.11
  -7  -2   9  449.95   11.28
   7   2  -9  466.80   13.19
   7  -2  -9  454.11   11.90
  -7   2   9  463.12   11.61
  -7   2   9  450.30   14.05
  -7   2   7  171.31    6.29
  -7   2   7  181.49    8.11
  -7  -2   7  179.73    6.13
   7   2  -7  190.88    7.31
   7  -2  -7  174.81    6.48
  -7  -2   7  170.08    4.96
   7   2  -7  163.06    4.92
  -7  -2   7  171.26    4.73
  -7   2   7  164.38    4.97
  -7  -2   7  181.58    5.43
   7  -2  -7  180.59    6.17
  -7  -2   5  276.34    6.73
  -7   2   5  256.37    7.15
   7   2  -5  270.10    6.71
  -7   2   5  272.49    6.39
   7   2  -5  274.25    8.93
   7  -2  -5  288.42    8.73
  -7  -2   5  273.85    7.17
  -7   2   5  287.08    6.93
  -7  -2   5  276.66    8.09
  -7   2   3    5.41    1.24
  -7   2   3    5.20    1.60
  -7  -2   3    3.78    1.27
   7   2  -3    3.90    0.97
   7   2  -3    3.97    2.11
  -7   2   3    4.63    0.99
  -7  -2   3    5.81    1.79
  -7   2   3    5.98    1.57
   7  -2  -3    4.30    1.31
   7   2  -3    3.84    1.17
  -7  -2   3    4.89    2.00
   7   2  -3    3.93    1.19
   7   2  -1  166.79    6.39
   7   2  -1  159.90    4.48
  -7   2   1  159.95    5.40
  -7   2   1  161.25    4.21
   7  -2  -1  169.06    4.53
   7   2  -1  157.44    4.22
  -7  -2   1  159.61    4.56
  -7   2   1  163.33    4.46
  -7   2   1  171.81    5.07
  -7  -2   1  152.65    4.97
  -7  -2   1  162.35    5.79
   7  -2  -1  160.71    4.58
   7   2  -1  166.98    4.51
   7   2  -1  165.06    4.70
  -7  -2  -1  304.85    8.44
  -7   2  -1  280.42    7.95
  -7   2  -1  285.14    6.63
   7  -2   1  271.57    6.83
   7   2   1  273.78    6.57
  -7  -2  -1  290.87    6.84
  -7   2  -1  272.64    7.05
   7   2   1  284.06    6.89
   7  -2   1  289.44    6.66
  -7   2  -1  287.15    6.37
   7  -2   1  294.05    7.23
  -7  -2  -1  290.59    8.16
   7   2   1  300.47    7.22
   7  -2   1  260.24    6.79
  -7  -2  -1  278.75    8.53
  -7  -2  -1  288.46    9.45
  -7  -2  -3  308.01    8.60
   7  -2   3  286.26    7.23
  -7   2  -3  301.02    7.05
  -7   2  -3  291.42    7.72
  -7  -2  -3  298.38    7.01
   7   2   3  306.60   10.04
   7  -2   3  313.09    7.24
  -7   2  -3  300.20    6.86
   7  -2   3  282.26    7.57
   7   2   3  300.81    7.69
  -7  -2  -3  308.46   10.00
   7   2   5  129.90    6.17
   7  -2   5  132.32    4.07
  -7   2  -5  123.59    3.76
   7  -2   5  117.45    4.27
   7   2   5  108.51    4.25
  -7  -2  -5  118.51    4.69
   7  -2   5  124.34    3.77
  -7   2  -5  123.55    3.78
  -7   2  -5  126.08    4.57
  -7  -2  -5  126.19    6.32
  -7   2  -7   52.36    2.93
  -7  -2  -7   47.61    2.91
  -7  -2  -7   44.91    4.06
   7   2   7   46.62    4.11
   7  -2   9   21.45    2.80
   7   2   9   24.48    2.98
   7  -2   9   25.07    1.70
  -7   2  -9   22.38    1.60
  -7   2  -9   22.58    2.00
  -7  -2  -9   26.99    2.00
   7   2  11   18.62    2.13
  -7   2 -11   19.89    1.04
   7   3 -14    7.14    1.33
   7   3 -14    5.48    1.84
  -7  -3  14    7.80    1.39
  -7   3  14    7.25    1.51
   7  -3 -14    8.89    1.51
   7  -3 -14    6.99    1.14
   7   3 -14    8.28    1.27
  -7   3  14    7.48    2.15
  -7   3  12   72.13    3.28
  -7   3  12   74.58    4.93
   7   3 -12   85.94    4.83
   7  -3 -12   75.45    3.99
  -7  -3  10   61.48    2.82
   7   3 -10   54.23    2.77
   7   3 -10   64.68    4.68
   7  -3 -10   60.04    3.78
   7   3 -10   60.72    3.41
  -7   3  10   59.51    3.65
  -7   3  10   62.40    5.17
  -7   3   8  309.25    8.93
  -7   3   8  289.30   10.77
  -7  -3   8  289.45    8.59
  -7  -3   8  301.66    7.39
   7   3  -8  279.45    7.23
  -7  -3   8  314.62    7.56
  -7  -3   8  281.69    7.81
   7  -3  -8  302.76    8.99
   7   3  -8  299.00    9.99
  -7   3   6  100.83    4.97
  -7   3   6   99.14    6.08
  -7  -3   6  106.09    4.73
  -7  -3   6   98.11    3.60
   7   3  -6   97.32    3.57
   7   3  -6  101.47    5.34
   7  -3  -6   96.07    4.60
  -7  -3   6  103.35    3.57
  -7  -3   6   97.56    3.88
   7  -3  -6  105.26    5.69
  -7   3   4   82.03    5.28
   7  -3  -4   78.65    3.03
   7   3  -4   78.67    2.87
  -7  -3   4   78.23    4.03
  -7  -3   4   76.09    3.01
   7   3  -4   73.44    4.51
  -7  -3   4   75.50    2.88
  -7  -3   4   77.67    3.38
  -7   3   4   81.69    3.03
  -7  -3   4   81.94    4.91
   7  -3  -4   77.32    4.87
  -7   3   2   58.59    4.19
   7  -3  -2   61.04    2.67
   7   3  -2   62.96    2.50
  -7  -3   2   59.27    3.65
   7   3  -2   61.16    2.58
  -7  -3   2   60.52    2.52
   7   3  -2   61.82    3.94
   7   3  -2   60.01    2.77
  -7   3   2   64.76    2.29
  -7  -3   2   63.34    3.09
  -7   3   2   64.83    2.85
  -7  -3   2   65.95    4.38
   7  -3  -2   61.48    4.45
  -7  -3   0  202.54    6.50
  -7   3   0  185.17    4.58
   7  -3   0  170.77    5.01
   7   3   0  189.76    5.34
   7   3   0  184.90    4.90
   7  -3   0  192.84    5.12
  -7   3   0  188.25    4.79
  -7  -3   0  192.25    5.15
   7   3   0  186.70    5.22
   7   3   0  207.71    8.19
  -7  -3   0  182.11    5.58
  -7  -3   0  182.73    6.90
   7  -3   0  192.58    7.42
  -7  -3   0  201.02    7.65
  -7   3  -2  105.50    3.87
   7  -3   2   94.27    3.57
  -7  -3  -2  111.33    3.55
  -7   3  -2  103.35    3.37
   7   3   2  106.58    5.18
   7   3   2  111.93    3.88
   7  -3   2  112.77    4.17
   7   3   2  109.50    6.18
   7  -3   2  107.85    3.56
  -7   3  -2  101.26    3.28
   7  -3   2  102.12    3.87
   7   3   2  106.12    3.94
  -7  -3  -2  108.00    4.39
  -7  -3  -2  105.67    5.32
  -7  -3  -2  107.82    5.87
  -7   3  -4   22.02    2.13
  -7  -3  -4   22.08    2.43
   7  -3   4   23.84    1.77
   7   3   4   24.13    3.09
  -7   3  -4   21.87    1.77
   7  -3   4   22.68    2.14
  -7  -3  -4   28.06    3.84
   7  -3   4   24.13    1.92
  -7   3  -4   22.93    1.78
   7  -3   4   18.97    2.03
   7   3   4   23.57    2.14
  -7   3  -6   27.62    2.36
   7  -3   6   29.38    1.77
   7  -3   6   26.35    1.93
  -7   3  -6   28.55    1.90
   7   3   6   24.51    2.18
  -7  -3  -6   31.52    3.89
   7  -3   8   54.33    3.11
   7   3   8   48.60    3.85
   7  -3   8   52.58    2.34
  -7   3  -8   51.89    2.19
  -7  -3  -8   49.84    1.99
   7  -3   8   46.82    2.08
  -7  -3  -8   51.25    2.73
   7   3  10    5.86    1.85
   7  -3  10    3.78    1.68
  -7  -3 -10    2.25    0.97
  -7  -3 -10    5.05    1.13
   7  -3  10    5.26    1.01
  -7   3 -10    5.11    0.97
  -7  -4  15   12.91    1.13
   7   4 -15   13.80    1.07
   7   4 -13   11.13    1.61
   7   4 -13   14.78    2.41
   7   4 -13   12.63    1.46
  -7  -4  13   10.22    1.62
  -7   4  13   13.69    1.63
   7  -4 -13   13.95    1.85
  -7   4  13   14.05    2.67
   7   4 -11   23.28    3.19
  -7   4  11   28.74    3.60
   7  -4 -11   23.42    2.49
   7   4  -9  265.57    6.95
  -7  -4   9  282.07    7.19
  -7  -4   9  277.54    8.34
  -7  -4   9  296.75    7.37
   7   4  -9  254.66    9.66
   7  -4  -9  296.97    8.96
  -7   4   9  286.41    8.20
  -7   4   9  306.99   10.71
  -7   4   7   91.96    4.72
  -7   4   7   94.18    5.81
  -7  -4   7   83.59    4.43
  -7  -4   7   88.73    3.46
  -7  -4   7   92.49    3.51
  -7  -4   7   79.53    3.68
   7  -4  -7   92.04    5.37
   7   4  -7   86.24    5.05
  -7   4   5  174.47    6.33
  -7   4   5  170.70    7.37
   7  -4  -5  174.31    4.76
   7   4  -5  159.15    4.46
  -7  -4   5  158.96    6.14
  -7  -4   5  166.11    4.87
   7   4  -5  165.30    6.75
  -7  -4   5  163.25    4.81
  -7  -4   5  165.23    5.25
   7  -4  -5  164.77    7.17
  -7   4   3    2.87    2.41
   7  -4  -3    6.00    1.32
   7   4  -3    3.95    1.09
  -7  -4   3    5.40    2.01
  -7  -4   3    4.74    1.31
   7   4  -3    6.76    2.30
  -7  -4   3    4.88    1.27
  -7  -4   3    5.12    1.72
  -7  -4   3    5.01    3.10
   7  -4  -3    3.09    2.42
  -7   4   1   26.55    1.56
  -7  -4   1   26.22    2.78
   7  -4  -1   23.59    1.77
   7   4  -1   24.63    1.58
   7   4  -1   26.82    1.91
  -7  -4   1   25.51    1.73
   7  -4  -1   23.86    1.81
   7   4  -1   27.31    2.85
   7   4  -1   27.25    2.31
   7   4  -1   28.36    3.97
  -7  -4   1   24.84    2.21
  -7  -4   1   26.46    3.70
   7  -4  -1   30.02    3.55
  -7  -4  -1   84.32    4.09
  -7   4  -1   85.39    2.84
   7   4   1   78.17    3.31
   7  -4   1   86.06    3.12
  -7  -4  -1   87.04    3.23
   7   4   1   87.03    3.54
  -7   4  -1   84.59    2.95
   7   4   1   92.03    5.64
  -7  -4  -1   84.01    3.62
  -7  -4  -1   90.98    5.20
   7  -4   1   80.08    4.78
  -7  -4  -1   78.73    5.18
   7  -4   3   37.37    2.24
  -7   4  -3   26.37    2.01
   7  -4   3   33.33    2.27
   7   4   3   32.65    2.29
  -7  -4  -3   38.02    3.04
  -7   4  -3   35.85    2.38
   7  -4   3   31.34    2.00
  -7  -4  -3   37.23    2.00
   7   4   3   30.51    3.19
   7   4   3   36.94    2.60
   7  -4   3   34.24    2.53
  -7  -4  -3   37.61    2.62
  -7  -4  -3   41.67    4.40
   7  -4   5   35.10    2.21
  -7   4  -5   34.13    2.00
   7  -4   5   34.88    2.32
   7  -4   5   34.71    2.03
   7   4   5   31.78    3.14
  -7  -4  -5   31.47    2.42
   7   4   5   34.68    2.62
  -7  -4  -5   36.31    4.09
   7  -4   7   18.89    1.70
  -7   4  -7   19.27    1.58
  -7  -4  -7   16.67    1.78
  -7  -4  -7   18.67    1.49
   7  -4   7   16.32    1.49
   7   4   9   11.03    2.24
   7  -4   9    5.18    1.89
   7  -4   9    7.36    1.16
  -7   4  -9    7.71    1.09
  -7  -4  -9    7.59    1.30
  -7  -5  14   11.02    1.29
  -7   5  14   12.46    1.30
   7   5 -14   12.56    1.21
   7   5 -12   36.15    2.18
   7   5 -12   31.98    3.15
  -7  -5  12   39.16    2.38
  -7   5  12   37.32    2.12
  -7   5  12   37.75    2.48
  -7   5  12   38.59    3.58
  -7  -5  12   33.80    1.91
  -7   5  10   61.86    4.73
  -7  -5  10   58.50    3.39
  -7   5  10   65.37    2.77
   7  -5 -10   63.76    3.79
   7   5 -10   63.70    4.48
  -7  -5   8    9.34    1.70
   7   5  -8    7.87    2.61
  -7  -5   8   10.28    1.74
  -7  -5   8   10.28    2.19
   7  -5  -8    7.10    1.39
  -7   5   8   10.50    2.58
  -7   5   8   10.95    3.29
  -7   5   6  114.95    5.31
  -7   5   6  107.98    6.03
   7  -5  -6  108.26    3.55
  -7  -5   6  113.58    5.26
  -7  -5   6  113.36    3.99
   7   5  -6  115.97    5.66
   7   5  -6  130.73    6.54
  -7  -5   6  111.81    3.93
  -7  -5   6  113.15    4.31
   7  -5  -6  106.36    5.93
  -7   5   4   13.54    2.79
  -7   5   4   10.71    2.82
  -7   5   4   10.27    2.82
   7  -5  -4   10.31    1.41
  -7  -5   4    9.25    2.34
  -7  -5   4   12.87    1.71
   7   5  -4   10.19    2.42
  -7  -5   4   12.75    1.51
   7   5  -4   10.15    3.25
  -7  -5   4   12.93    1.95
  -7  -5   4   11.89    3.50
   7  -5  -4   13.65    3.07
  -7   5   2  206.03    6.75
  -7  -5   2  196.20    6.92
  -7   5   2  202.88    4.85
   7  -5  -2  192.51    5.17
  -7  -5   2  195.39    5.29
   7  -5  -2  194.24    5.30
   7   5  -2  199.66    7.05
   7   5  -2  213.25    8.65
  -7  -5   2  201.95    5.81
  -7  -5   2  198.44    7.58
   7  -5  -2  215.25    8.33
  -7   5   0    5.11    2.43
  -7  -5   0    5.23    2.03
  -7   5   0    5.29    1.28
   7  -5   0    5.53    1.26
   7   5   0    8.11    2.00
   7   5   0    6.02    3.06
  -7  -5   0    5.23    1.70
  -7  -5   0    6.93    3.08
  -7  -5   0    8.27    3.28
   7  -5   0    6.13    2.61
  -7   5  -2    3.08    1.23
  -7  -5  -2    3.43    1.31
   7  -5   2    2.90    1.27
   7   5   2    3.94    2.01
   7  -5   2    2.85    1.50
  -7  -5  -2    2.14    1.60
  -7  -5  -2    3.95    3.01
  -7  -5  -2    2.96    3.24
   7  -5   4   30.40    2.04
[truncated: 559,331 more chars]
